# Supplementary material for: N-(4-tert-Butyl­benz­yl)phthalimide
Source: Acta Crystallogr Sect E Struct Rep Online. 2009 Jul 4;65(Pt 8):o1779. doi: 10.1107/S1600536809025343 (PMC2977282; doi:10.1107/S1600536809025343)
Supplement: Supplementary file 1 [file e-65-o1779-sup1.cif]

##############################################################################
###                                                                        ###
###        Electronic paper (Acta Crystallographica Section E)             ###
###                                                                        ###
##############################################################################
#                                                                            #
# This CIF contains the data in a paper accepted for publication in Acta     #
# Crystallographica Section E. It conforms to the requirements of Notes      #
# for Authors for Section E, and has been peer reviewed under the auspices   #
# of the IUCr Commission on Journals.                                        #
#                                                                            #
# Full details of the Crystallographic Information File format               #
# are given in the paper "The Crystallographic Information File (CIF):       #
# a New Standard Archive File for Crystallography" by S. R. Hall, F. H.      #
# Allen and I. D. Brown [Acta Cryst. (1991), A47, 655-685].                  #
#                                                                            #
# The current version of the core CIF dictionary is obtainable from          #
# ftp://ftp.iucr.org/pub/cif_core.dic. The current version number is 2.4.    #
#                                                                            #
# Software is freely available for graphical display of the structure(s) in  #
# this CIF.  For information consult the CIF home page http://www.iucr.org/  #
# cif/home.html                                                              #
#                                                                            #
# This file may be used for bona fide research purposes within the           #
# scientific community so long as proper attribution is given to the journal # 
# article from which it was obtained.                                        #
#                                                                            #
##############################################################################
                                             
data_gloabl
_audit_creation_method     SHELXL-97
_journal_data_validation_number     ?
_journal_date_recd_electronic     2009-06-30
_journal_date_accepted     2009-06-30
_journal_name_full     'Acta Crystallographica, Section E'
_journal_year     2009
_journal_volume     65
_journal_issue      8
_journal_page_first     o1779
_journal_page_last     o1779
_journal_paper_category     QO
_journal_coeditor_code     HB5020
_publ_contact_author_name     'Jiang-Sheng Li'
_publ_contact_author_address
; School of Chemistry and Biological Engineering,
  Changsha University of Science & Technology
  Changsha 410004
  People's Republic of China
;
_publ_contact_author_email     'js_li@yahoo.com.cn'
_publ_contact_author_fax     '86 731 5258733'
_publ_contact_author_phone     '86 731 5258733'
_publ_section_title
;
<i>N</i>-(4-<i>tert</i>-Butylbenzyl)phthalimide
;
loop_
    _publ_author_name
    _publ_author_address
    'Li, Jiang-Sheng'
; School of Chemistry and Biological Engineering,
  Changsha University of Science & Technology
  Changsha 410004
  People's Republic of China
;
    'Simpson, Jim'
;
Department of Chemistry,
University of Otago,
PO Box 56, Dunedin,
New Zealand
;
    'Li, Xun'
; School of Chemistry and Biological Engineering,
  Changsha University of Science & Technology
  Changsha 410004
  People's Republic of China
;
data_I
_chemical_name_systematic
;
2-(4-<i>tert</i>-butylbenzyl)isoindoline-1,3-dione
;
_chemical_name_common
;
2-(4-Tert-butylbenzyl)isoindoline-1,3-dione
;
_chemical_formula_moiety     'C19 H19 N O2'
_chemical_formula_sum     'C19 H19 N O2'
_chemical_formula_iupac     'C19 H19 N O2'
_chemical_formula_weight     293.35
_chemical_melting_point     ?
_symmetry_cell_setting     trigonal
_symmetry_space_group_name_H-M     'R -3'
_symmetry_space_group_name_Hall     '-R 3'
loop_
    _symmetry_equiv_pos_as_xyz
    'x, y, z'
    '-y, x-y, z'
    '-x+y, -x, z'
    'x+2/3, y+1/3, z+1/3'
    '-y+2/3, x-y+1/3, z+1/3'
    '-x+y+2/3, -x+1/3, z+1/3'
    'x+1/3, y+2/3, z+2/3'
    '-y+1/3, x-y+2/3, z+2/3'
    '-x+y+1/3, -x+2/3, z+2/3'
    '-x, -y, -z'
    'y, -x+y, -z'
    'x-y, x, -z'
    '-x+2/3, -y+1/3, -z+1/3'
    'y+2/3, -x+y+1/3, -z+1/3'
    'x-y+2/3, x+1/3, -z+1/3'
    '-x+1/3, -y+2/3, -z+2/3'
    'y+1/3, -x+y+2/3, -z+2/3'
    'x-y+1/3, x+2/3, -z+2/3'
_cell_length_a     37.576(7)
_cell_length_b     37.576(7)
_cell_length_c     6.2970(16)
_cell_angle_alpha     90.00
_cell_angle_beta     90.00
_cell_angle_gamma     120.00
_cell_volume     7700(3)
_cell_formula_units_Z     18
_cell_measurement_reflns_used     2125
_cell_measurement_theta_min     2.87
_cell_measurement_theta_max     20.25
_cell_measurement_temperature     294(2)
_exptl_crystal_description     block
_exptl_crystal_colour     colourless
_exptl_crystal_size_max     0.24
_exptl_crystal_size_mid     0.22
_exptl_crystal_size_min     0.18
_exptl_crystal_density_diffrn     1.139
_exptl_crystal_density_meas     ?
_exptl_crystal_density_method     'not measured'
_exptl_crystal_F_000     2808
_exptl_absorpt_coefficient_mu     0.074
_exptl_absorpt_correction_type     multi-scan
_exptl_absorpt_process_details     '(SADABS; Sheldrick, 1996)'
_exptl_absorpt_correction_T_min     0.983
_exptl_absorpt_correction_T_max     0.987
_exptl_special_details
;
;
_diffrn_ambient_temperature     294(2)
_diffrn_radiation_type     MoK\a
_diffrn_radiation_wavelength     0.71073
_diffrn_radiation_source     'fine-focus sealed tube'
_diffrn_radiation_monochromator     graphite
_diffrn_measurement_device_type     'Bruker SMART 1K CCD area-detector'
_diffrn_measurement_method     '\f and \w'
_diffrn_detector_area_resol_mean     ?
_diffrn_reflns_number     13205
_diffrn_reflns_av_R_equivalents     0.0602
_diffrn_reflns_av_sigmaI/netI     0.0542
_diffrn_reflns_theta_min     1.88
_diffrn_reflns_theta_max     25.00
_diffrn_reflns_theta_full     25.00
_diffrn_measured_fraction_theta_max     1.000
_diffrn_measured_fraction_theta_full     1.000
_diffrn_reflns_limit_h_min     -44
_diffrn_reflns_limit_h_max     44
_diffrn_reflns_limit_k_min     -44
_diffrn_reflns_limit_k_max     40
_diffrn_reflns_limit_l_min     -7
_diffrn_reflns_limit_l_max     5
_diffrn_standards_number     0
_diffrn_standards_interval_count     ?
_diffrn_standards_interval_time     ?
_diffrn_standards_decay_%     ?
_refine_special_details
;
Refinement of <i>F</i>^2^ against ALL reflections. The weighted <i>R</i>-factor
<i>wR</i> and goodness of fit <i>S</i> are based on <i>F</i>^2^, conventional
<i>R</i>-factors <i>R</i> are based on <i>F</i>, with <i>F</i> set to zero for
negative <i>F</i>^2^. The threshold expression of <i>F</i>^2^ >
\s(<i>F</i>^2^) is used only for calculating <i>R</i>-factors(gt) <i>etc</i>.
and is not relevant to the choice of reflections for refinement.
<i>R</i>-factors based on <i>F</i>^2^ are statistically about twice as large
as those based on <i>F</i>, and <i>R</i>- factors based on ALL data will be
even larger.
;
_reflns_number_total     3022
_reflns_number_gt     1574
_reflns_threshold_expression     I>2\s(I)
_refine_ls_structure_factor_coef     Fsqd
_refine_ls_matrix_type     full
_refine_ls_R_factor_all     0.1048
_refine_ls_R_factor_gt     0.0508
_refine_ls_wR_factor_gt     0.1231
_refine_ls_wR_factor_ref     0.1394
_refine_ls_goodness_of_fit_ref     1.010
_refine_ls_restrained_S_all     1.133
_refine_ls_number_reflns     3022
_refine_ls_number_parameters     232
_refine_ls_number_restraints     117
_refine_ls_hydrogen_treatment     constr
_refine_ls_weighting_scheme     calc
_refine_ls_weighting_details
                  'calc w=1/[\s^2^(Fo^2^)+(0.067P)^2^] where P=(Fo^2^+2Fc^2^)/3'
_atom_sites_solution_hydrogens     geom
_atom_sites_solution_primary     direct
_atom_sites_solution_secondary     difmap
_refine_ls_shift/su_max     0.007
_refine_ls_shift/su_mean     0.000
_refine_diff_density_max     0.197
_refine_diff_density_min     -0.170
_refine_ls_extinction_method     'SHELXL97 (Sheldrick, 2008)'
_refine_ls_extinction_coef     0.0015(3)
_refine_ls_extinction_expression
                                  'Fc^*^=kFc[1+0.001xFc^2^\l^3^/sin(2\q)]^-1/4^'
loop_
    _atom_type_symbol
    _atom_type_description
    _atom_type_scat_dispersion_real
    _atom_type_scat_dispersion_imag
    _atom_type_scat_source
    'C' 'C' 0.0033 0.0016
                         'International Tables Vol C Tables 4.2.6.8 and 6.1.1.4'
    'H' 'H' 0.0000 0.0000
                         'International Tables Vol C Tables 4.2.6.8 and 6.1.1.4'
    'N' 'N' 0.0061 0.0033
                         'International Tables Vol C Tables 4.2.6.8 and 6.1.1.4'
    'O' 'O' 0.0106 0.0060
                         'International Tables Vol C Tables 4.2.6.8 and 6.1.1.4'
_computing_data_collection     'SMART (Bruker, 1997)'
_computing_cell_refinement     'SAINT (Bruker, 1997)'
_computing_data_reduction     'SAINT (Bruker, 1997)'
_computing_structure_solution     'SHELXS97 (Sheldrick, 2008)'
_computing_structure_refinement     'SHELXL97 (Sheldrick, 2008)'
_computing_molecular_graphics
;
SHELXTL (Sheldrick, 2008) and Mercury (Macrae <i>et al.</i>,
2006)
;
_computing_publication_material
;
SHELXL97 (Sheldrick, 2008), enCIFer (Allen <i>et al.</i>,
2004), PLATON (Spek, 2009)
and publCIF (Westrip, 2009)
;
loop_
    _atom_site_type_symbol
    _atom_site_label
    _atom_site_fract_x
    _atom_site_fract_y
    _atom_site_fract_z
    _atom_site_U_iso_or_equiv
    _atom_site_adp_type
    _atom_site_calc_flag
    _atom_site_refinement_flags
    _atom_site_occupancy
    _atom_site_disorder_assembly
    _atom_site_disorder_group
    N N1 0.74578(6) 0.07689(6) 0.8339(3) 0.0624(6) Uani d . 1 . .
    O O1 0.71269(6) 0.06224(6) 0.5108(3) 0.0914(7) Uani d . 1 . .
    O O2 0.78710(6) 0.11049(6) 1.1186(3) 0.0878(6) Uani d . 1 . .
    C C1 0.73592(7) 0.08689(8) 0.6388(4) 0.0636(7) Uani d . 1 . .
    C C2 0.75936(7) 0.13258(7) 0.6282(4) 0.0592(6) Uani d . 1 . .
    C C3 0.76152(8) 0.15895(9) 0.4692(4) 0.0738(8) Uani d . 1 . .
    H H3A 0.7463 0.1493 0.3448 0.089 Uiso calc R 1 . .
    C C4 0.78736(9) 0.20036(10) 0.5043(5) 0.0857(9) Uani d . 1 . .
    H H4A 0.7897 0.2190 0.4003 0.103 Uiso calc R 1 . .
    C C5 0.80973(9) 0.21491(9) 0.6882(5) 0.0840(9) Uani d . 1 . .
    H H5A 0.8267 0.2431 0.7061 0.101 Uiso calc R 1 . .
    C C6 0.80741(8) 0.18844(9) 0.8472(4) 0.0742(8) Uani d . 1 . .
    H H6A 0.8225 0.1981 0.9720 0.089 Uiso calc R 1 . .
    C C7 0.78172(7) 0.14702(8) 0.8123(4) 0.0586(6) Uani d . 1 . .
    C C8 0.77353(8) 0.11164(8) 0.9466(4) 0.0637(7) Uani d . 1 . .
    C C9 0.73037(8) 0.03495(8) 0.9110(4) 0.0761(8) Uani d . 1 . .
    H H9A 0.7041 0.0167 0.8446 0.091 Uiso calc R 1 . .
    H H9B 0.7261 0.0341 1.0632 0.091 Uiso calc R 1 . .
    C C10 0.76013(7) 0.02033(7) 0.8621(4) 0.0633(7) Uani d . 1 . .
    C C11 0.76087(8) 0.00447(8) 0.6666(5) 0.0779(8) Uani d . 1 . .
    H H11A 0.7418 0.0017 0.5640 0.093 Uiso calc R 1 . .
    C C12 0.78922(8) -0.00735(8) 0.6194(4) 0.0769(8) Uani d . 1 . .
    H H12A 0.7887 -0.0181 0.4857 0.092 Uiso calc R 1 . .
    C C13 0.81833(8) -0.00375(7) 0.7641(4) 0.0648(7) Uani d . 1 A .
    C C14 0.81715(9) 0.01207(8) 0.9605(4) 0.0775(8) Uani d . 1 . .
    H H14A 0.8363 0.0151 1.0630 0.093 Uiso calc R 1 . .
    C C15 0.78852(9) 0.02358(8) 1.0095(4) 0.0755(8) Uani d . 1 . .
    H H15A 0.7885 0.0337 1.1443 0.091 Uiso calc R 1 . .
    C C16 0.84998(8) -0.01645(8) 0.7120(4) 0.0776(8) Uani d DU 1 . .
    C C17 0.85716(17) -0.01769(19) 0.4734(6) 0.1105(16) Uani d PDU 0.700(4) A 1
    H H17A 0.8317 -0.0366 0.4056 0.166 Uiso calc PR 0.700(4) A 1
    H H17B 0.8769 -0.0265 0.4508 0.166 Uiso calc PR 0.700(4) A 1
    H H17C 0.8674 0.0092 0.4141 0.166 Uiso calc PR 0.700(4) A 1
    C C18 0.83567(17) -0.05907(15) 0.8010(9) 0.1127(16) Uani d PDU 0.700(4) A 1
    H H18A 0.8094 -0.0782 0.7410 0.169 Uiso calc PR 0.700(4) A 1
    H H18B 0.8332 -0.0586 0.9526 0.169 Uiso calc PR 0.700(4) A 1
    H H18C 0.8553 -0.0674 0.7657 0.169 Uiso calc PR 0.700(4) A 1
    C C19 0.89213(15) 0.01404(19) 0.8087(9) 0.1309(19) Uani d PDU 0.700(4) A 1
    H H19A 0.8908 0.0112 0.9605 0.196 Uiso calc PR 0.700(4) A 1
    H H19B 0.8992 0.0416 0.7715 0.196 Uiso calc PR 0.700(4) A 1
    H H19C 0.9126 0.0083 0.7544 0.196 Uiso calc PR 0.700(4) A 1
    C C17' 0.8277(4) -0.0580(3) 0.595(2) 0.125(3) Uani d PDU 0.300(4) A 2
    H H17D 0.8080 -0.0786 0.6891 0.188 Uiso calc PR 0.300(4) A 2
    H H17E 0.8474 -0.0657 0.5511 0.188 Uiso calc PR 0.300(4) A 2
    H H17F 0.8138 -0.0556 0.4731 0.188 Uiso calc PR 0.300(4) A 2
    C C18' 0.8704(4) -0.0220(4) 0.9090(15) 0.106(3) Uani d PDU 0.300(4) A 2
    H H18D 0.8506 -0.0456 0.9871 0.160 Uiso calc PR 0.300(4) A 2
    H H18E 0.8806 0.0020 0.9970 0.160 Uiso calc PR 0.300(4) A 2
    H H18F 0.8927 -0.0260 0.8667 0.160 Uiso calc PR 0.300(4) A 2
    C C19' 0.8826(3) 0.0180(3) 0.578(2) 0.115(3) Uani d PDU 0.300(4) A 2
    H H19D 0.8698 0.0235 0.4604 0.172 Uiso calc PR 0.300(4) A 2
    H H19E 0.9015 0.0100 0.5249 0.172 Uiso calc PR 0.300(4) A 2
    H H19F 0.8972 0.0423 0.6628 0.172 Uiso calc PR 0.300(4) A 2
loop_
    _atom_site_aniso_label
    _atom_site_aniso_U_11
    _atom_site_aniso_U_22
    _atom_site_aniso_U_33
    _atom_site_aniso_U_12
    _atom_site_aniso_U_13
    _atom_site_aniso_U_23
    N1 0.0547(13) 0.0568(13) 0.0710(14) 0.0243(11) -0.0037(10) 0.0023(11)
    O1 0.0771(13) 0.0802(13) 0.0980(15) 0.0252(11) -0.0323(11) -0.0139(11)
    O2 0.0980(15) 0.0980(14) 0.0664(13) 0.0482(12) -0.0134(11) -0.0046(10)
    C1 0.0501(15) 0.0666(18) 0.0722(18) 0.0279(14) -0.0057(13) -0.0020(14)
    C2 0.0509(15) 0.0649(17) 0.0670(17) 0.0330(13) 0.0004(13) -0.0011(14)
    C3 0.0691(18) 0.082(2) 0.0766(19) 0.0431(17) -0.0010(14) 0.0084(16)
    C4 0.078(2) 0.080(2) 0.105(2) 0.0436(18) 0.0076(18) 0.0199(17)
    C5 0.072(2) 0.0623(18) 0.116(3) 0.0321(16) 0.0029(18) 0.0002(19)
    C6 0.0673(18) 0.0686(19) 0.088(2) 0.0349(15) -0.0063(14) -0.0103(16)
    C7 0.0508(15) 0.0620(17) 0.0668(17) 0.0310(13) 0.0014(12) -0.0037(13)
    C8 0.0624(16) 0.0716(18) 0.0616(17) 0.0369(15) -0.0027(13) -0.0051(15)
    C9 0.0628(17) 0.0650(17) 0.092(2) 0.0255(14) 0.0088(14) 0.0128(14)
    C10 0.0587(16) 0.0505(15) 0.0716(19) 0.0204(13) 0.0006(13) 0.0080(12)
    C11 0.0663(18) 0.0742(19) 0.082(2) 0.0265(15) -0.0184(14) -0.0111(15)
    C12 0.077(2) 0.0720(18) 0.0724(19) 0.0298(16) -0.0104(15) -0.0166(14)
    C13 0.0677(17) 0.0519(15) 0.0676(17) 0.0244(13) 0.0006(14) 0.0029(12)
    C14 0.095(2) 0.087(2) 0.0638(18) 0.0552(18) -0.0137(14) 0.0018(14)
    C15 0.099(2) 0.0821(19) 0.0583(17) 0.0551(18) -0.0020(15) 0.0044(13)
    C16 0.0807(18) 0.0794(17) 0.0765(17) 0.0429(15) 0.0052(13) 0.0025(14)
    C17 0.120(3) 0.137(3) 0.092(3) 0.078(3) 0.021(2) 0.005(2)
    C18 0.131(3) 0.106(3) 0.130(3) 0.081(3) 0.026(3) 0.029(3)
    C19 0.096(3) 0.148(4) 0.144(4) 0.057(3) 0.003(3) -0.036(3)
    C17' 0.124(5) 0.123(5) 0.132(5) 0.065(4) 0.006(4) -0.021(4)
    C18' 0.112(5) 0.113(5) 0.113(5) 0.071(4) 0.004(4) 0.014(4)
    C19' 0.098(4) 0.122(5) 0.118(5) 0.052(4) 0.021(4) 0.012(4)
_geom_special_details
;
All e.s.d.'s (except the e.s.d. in the dihedral angle between two l.s. planes)
are estimated using the full covariance matrix. The cell e.s.d.'s are taken
into account individually in the estimation of e.s.d.'s in distances, angles
and torsion angles; correlations between e.s.d.'s in cell parameters are only
used when they are defined by crystal symmetry. An approximate (isotropic)
treatment of cell e.s.d.'s is used for estimating e.s.d.'s involving l.s.
planes.
;
loop_
    _geom_bond_atom_site_label_1
    _geom_bond_atom_site_label_2
    _geom_bond_site_symmetry_2
    _geom_bond_distance
    _geom_bond_publ_flag
    N1 C8 . 1.391(3) ?
    N1 C1 . 1.388(3) ?
    N1 C9 . 1.464(3) ?
    O1 C1 . 1.209(3) ?
    O2 C8 . 1.207(3) ?
    C1 C2 . 1.488(3) ?
    C2 C7 . 1.374(3) ?
    C2 C3 . 1.382(3) ?
    C3 C4 . 1.379(4) ?
    C3 H3A . 0.9300 ?
    C4 C5 . 1.374(4) ?
    C4 H4A . 0.9300 ?
    C5 C6 . 1.383(4) ?
    C5 H5A . 0.9300 ?
    C6 C7 . 1.378(3) ?
    C6 H6A . 0.9300 ?
    C7 C8 . 1.473(3) ?
    C9 C10 . 1.504(3) ?
    C9 H9A . 0.9700 ?
    C9 H9B . 0.9700 ?
    C10 C15 . 1.373(3) ?
    C10 C11 . 1.374(3) ?
    C11 C12 . 1.376(4) ?
    C11 H11A . 0.9300 ?
    C12 C13 . 1.377(3) ?
    C12 H12A . 0.9300 ?
    C13 C14 . 1.383(3) ?
    C13 C16 . 1.522(4) ?
    C14 C15 . 1.380(3) ?
    C14 H14A . 0.9300 ?
    C15 H15A . 0.9300 ?
    C16 C19' . 1.520(7) ?
    C16 C18 . 1.519(4) ?
    C16 C18' . 1.526(7) ?
    C16 C17 . 1.531(4) ?
    C16 C17' . 1.539(7) ?
    C16 C19 . 1.542(5) ?
    C17 H17A . 0.9600 ?
    C17 H17B . 0.9600 ?
    C17 H17C . 0.9600 ?
    C18 H18A . 0.9600 ?
    C18 H18B . 0.9600 ?
    C18 H18C . 0.9600 ?
    C19 H19A . 0.9600 ?
    C19 H19B . 0.9600 ?
    C19 H19C . 0.9600 ?
    C17' H17D . 0.9600 ?
    C17' H17E . 0.9600 ?
    C17' H17F . 0.9600 ?
    C18' H18D . 0.9600 ?
    C18' H18E . 0.9600 ?
    C18' H18F . 0.9600 ?
    C19' H19D . 0.9600 ?
    C19' H19E . 0.9600 ?
    C19' H19F . 0.9600 ?
loop_
    _geom_angle_atom_site_label_1
    _geom_angle_atom_site_label_2
    _geom_angle_atom_site_label_3
    _geom_angle_site_symmetry_1
    _geom_angle_site_symmetry_3
    _geom_angle
    _geom_angle_publ_flag
    C8 N1 C1 . . 111.9(2) ?
    C8 N1 C9 . . 123.3(2) ?
    C1 N1 C9 . . 124.7(2) ?
    O1 C1 N1 . . 124.8(2) ?
    O1 C1 C2 . . 129.7(2) ?
    N1 C1 C2 . . 105.5(2) ?
    C7 C2 C3 . . 121.5(2) ?
    C7 C2 C1 . . 108.1(2) ?
    C3 C2 C1 . . 130.4(2) ?
    C4 C3 C2 . . 116.7(3) ?
    C4 C3 H3A . . 121.7 ?
    C2 C3 H3A . . 121.7 ?
    C5 C4 C3 . . 122.0(3) ?
    C5 C4 H4A . . 119.0 ?
    C3 C4 H4A . . 119.0 ?
    C4 C5 C6 . . 121.2(3) ?
    C4 C5 H5A . . 119.4 ?
    C6 C5 H5A . . 119.4 ?
    C7 C6 C5 . . 116.9(3) ?
    C7 C6 H6A . . 121.5 ?
    C5 C6 H6A . . 121.5 ?
    C2 C7 C6 . . 121.7(2) ?
    C2 C7 C8 . . 108.5(2) ?
    C6 C7 C8 . . 129.8(2) ?
    O2 C8 N1 . . 123.8(2) ?
    O2 C8 C7 . . 130.3(2) ?
    N1 C8 C7 . . 106.0(2) ?
    N1 C9 C10 . . 111.05(19) ?
    N1 C9 H9A . . 109.4 ?
    C10 C9 H9A . . 109.4 ?
    N1 C9 H9B . . 109.4 ?
    C10 C9 H9B . . 109.4 ?
    H9A C9 H9B . . 108.0 ?
    C15 C10 C11 . . 117.5(3) ?
    C15 C10 C9 . . 121.1(3) ?
    C11 C10 C9 . . 121.5(2) ?
    C10 C11 C12 . . 121.3(2) ?
    C10 C11 H11A . . 119.3 ?
    C12 C11 H11A . . 119.3 ?
    C11 C12 C13 . . 122.0(3) ?
    C11 C12 H12A . . 119.0 ?
    C13 C12 H12A . . 119.0 ?
    C12 C13 C14 . . 116.0(3) ?
    C12 C13 C16 . . 122.2(2) ?
    C14 C13 C16 . . 121.7(2) ?
    C15 C14 C13 . . 122.2(2) ?
    C15 C14 H14A . . 118.9 ?
    C13 C14 H14A . . 118.9 ?
    C10 C15 C14 . . 120.9(2) ?
    C10 C15 H15A . . 119.5 ?
    C14 C15 H15A . . 119.5 ?
    C19' C16 C18 . . 144.5(5) ?
    C19' C16 C18' . . 108.8(7) ?
    C18 C16 C18' . . 59.5(5) ?
    C19' C16 C13 . . 106.1(5) ?
    C18 C16 C13 . . 109.3(3) ?
    C18' C16 C13 . . 113.1(5) ?
    C19' C16 C17 . . 53.2(5) ?
    C18 C16 C17 . . 107.8(3) ?
    C18' C16 C17 . . 133.2(5) ?
    C13 C16 C17 . . 113.5(3) ?
    C19' C16 C17' . . 113.4(7) ?
    C18 C16 C17' . . 51.7(5) ?
    C18' C16 C17' . . 107.7(7) ?
    C13 C16 C17' . . 107.9(5) ?
    C17 C16 C17' . . 61.0(5) ?
    C19' C16 C19 . . 59.7(5) ?
    C18 C16 C19 . . 109.2(4) ?
    C18' C16 C19 . . 51.8(5) ?
    C13 C16 C19 . . 110.8(3) ?
    C17 C16 C19 . . 106.2(3) ?
    C17' C16 C19 . . 141.1(5) ?
    C16 C17 H17A . . 109.5 ?
    C16 C17 H17B . . 109.5 ?
    H17A C17 H17B . . 109.5 ?
    C16 C17 H17C . . 109.5 ?
    H17A C17 H17C . . 109.5 ?
    H17B C17 H17C . . 109.5 ?
    C16 C18 H18A . . 109.5 ?
    C16 C18 H18B . . 109.5 ?
    H18A C18 H18B . . 109.5 ?
    C16 C18 H18C . . 109.5 ?
    H18A C18 H18C . . 109.5 ?
    H18B C18 H18C . . 109.5 ?
    C16 C19 H19A . . 109.5 ?
    C16 C19 H19B . . 109.5 ?
    C16 C19 H19C . . 109.5 ?
    C16 C17' H17D . . 109.5 ?
    C16 C17' H17E . . 109.5 ?
    H17D C17' H17E . . 109.5 ?
    C16 C17' H17F . . 109.5 ?
    H17D C17' H17F . . 109.5 ?
    H17E C17' H17F . . 109.5 ?
    C16 C18' H18D . . 109.5 ?
    C16 C18' H18E . . 109.5 ?
    H18D C18' H18E . . 109.5 ?
    C16 C18' H18F . . 109.5 ?
    H18D C18' H18F . . 109.5 ?
    H18E C18' H18F . . 109.5 ?
    C16 C19' H19D . . 109.5 ?
    C16 C19' H19E . . 109.5 ?
    H19D C19' H19E . . 109.5 ?
    C16 C19' H19F . . 109.5 ?
    H19D C19' H19F . . 109.5 ?
    H19E C19' H19F . . 109.5 ?
loop_
    _geom_torsion_atom_site_label_1
    _geom_torsion_atom_site_label_2
    _geom_torsion_atom_site_label_3
    _geom_torsion_atom_site_label_4
    _geom_torsion_site_symmetry_1
    _geom_torsion_site_symmetry_2
    _geom_torsion_site_symmetry_3
    _geom_torsion_site_symmetry_4
    _geom_torsion
    _geom_torsion_publ_flag
    C8 N1 C1 O1 . . . . 179.5(2) ?
    C9 N1 C1 O1 . . . . 1.8(4) ?
    C8 N1 C1 C2 . . . . -0.8(3) ?
    C9 N1 C1 C2 . . . . -178.57(19) ?
    O1 C1 C2 C7 . . . . -179.8(3) ?
    N1 C1 C2 C7 . . . . 0.5(2) ?
    O1 C1 C2 C3 . . . . -1.3(4) ?
    N1 C1 C2 C3 . . . . 179.1(2) ?
    C7 C2 C3 C4 . . . . 0.4(4) ?
    C1 C2 C3 C4 . . . . -178.0(2) ?
    C2 C3 C4 C5 . . . . -0.4(4) ?
    C3 C4 C5 C6 . . . . 0.2(4) ?
    C4 C5 C6 C7 . . . . 0.0(4) ?
    C3 C2 C7 C6 . . . . -0.1(4) ?
    C1 C2 C7 C6 . . . . 178.5(2) ?
    C3 C2 C7 C8 . . . . -178.8(2) ?
    C1 C2 C7 C8 . . . . -0.1(2) ?
    C5 C6 C7 C2 . . . . 0.0(4) ?
    C5 C6 C7 C8 . . . . 178.3(2) ?
    C1 N1 C8 O2 . . . . -178.6(2) ?
    C9 N1 C8 O2 . . . . -0.8(4) ?
    C1 N1 C8 C7 . . . . 0.8(3) ?
    C9 N1 C8 C7 . . . . 178.6(2) ?
    C2 C7 C8 O2 . . . . 179.0(3) ?
    C6 C7 C8 O2 . . . . 0.5(4) ?
    C2 C7 C8 N1 . . . . -0.4(2) ?
    C6 C7 C8 N1 . . . . -178.9(2) ?
    C8 N1 C9 C10 . . . . -83.0(3) ?
    C1 N1 C9 C10 . . . . 94.5(3) ?
    N1 C9 C10 C15 . . . . 95.2(3) ?
    N1 C9 C10 C11 . . . . -82.7(3) ?
    C15 C10 C11 C12 . . . . -0.6(4) ?
    C9 C10 C11 C12 . . . . 177.4(2) ?
    C10 C11 C12 C13 . . . . -0.4(4) ?
    C11 C12 C13 C14 . . . . 0.6(4) ?
    C11 C12 C13 C16 . . . . -179.5(2) ?
    C12 C13 C14 C15 . . . . 0.1(4) ?
    C16 C13 C14 C15 . . . . -179.8(2) ?
    C11 C10 C15 C14 . . . . 1.3(4) ?
    C9 C10 C15 C14 . . . . -176.7(2) ?
    C13 C14 C15 C10 . . . . -1.1(4) ?
    C12 C13 C16 C19' . . . . 78.0(6) ?
    C14 C13 C16 C19' . . . . -102.1(6) ?
    C12 C13 C16 C18 . . . . -98.6(4) ?
    C14 C13 C16 C18 . . . . 81.3(4) ?
    C12 C13 C16 C18' . . . . -162.8(6) ?
    C14 C13 C16 C18' . . . . 17.1(7) ?
    C12 C13 C16 C17 . . . . 21.7(4) ?
    C14 C13 C16 C17 . . . . -158.4(3) ?
    C12 C13 C16 C17' . . . . -43.8(7) ?
    C14 C13 C16 C17' . . . . 136.1(6) ?
    C12 C13 C16 C19 . . . . 141.1(4) ?
    C14 C13 C16 C19 . . . . -39.0(4) ?
loop_
    _geom_hbond_atom_site_label_D
    _geom_hbond_atom_site_label_H
    _geom_hbond_atom_site_label_A
    _geom_hbond_site_symmetry_A
    _geom_hbond_distance_DH
    _geom_hbond_distance_HA
    _geom_hbond_distance_DA
    _geom_hbond_angle_DHA
    C6 H6A O2 13_657 0.93 2.41 3.297(3) 159.6
    C9 H9B O1 9_655 0.97 2.71 3.135(3) 107.2
    C5 H5A Cg3 16_555 0.93 2.94 3.771(4) 149
