# Supplementary material for: N-(4-tert-Butyl­benz­yl)phthalimide
Source: Acta Crystallogr Sect E Struct Rep Online. 2009 Jul 4;65(Pt 8):o1779. doi: 10.1107/S1600536809025343 (PMC2977282; doi:10.1107/S1600536809025343)
Supplement: Supplementary file 2 [file e-65-o1779-Isup2.hkl]

# 
# h,k,l, Fc-squared, Fo-squared, sigma(Fo-squared) and status flag 
# 
data_I
_shelx_title ' 51123E in R-3' 
_shelx_refln_list_code          4 
_shelx_F_calc_maximum      443.12 
_exptl_crystal_F_000      2808.00 
_reflns_d_resolution_high  0.8409 
 
loop_ 
 _symmetry_equiv_pos_as_xyz 
 'x, y, z' 
 '-y, x-y, z' 
 '-x+y, -x, z' 
 'x+2/3, y+1/3, z+1/3' 
 '-y+2/3, x-y+1/3, z+1/3' 
 '-x+y+2/3, -x+1/3, z+1/3' 
 'x+1/3, y+2/3, z+2/3' 
 '-y+1/3, x-y+2/3, z+2/3' 
 '-x+y+1/3, -x+2/3, z+2/3' 
 '-x, -y, -z' 
 'y, -x+y, -z' 
 'x-y, x, -z' 
 '-x+2/3, -y+1/3, -z+1/3' 
 'y+2/3, -x+y+1/3, -z+1/3' 
 'x-y+2/3, x+1/3, -z+1/3' 
 '-x+1/3, -y+2/3, -z+2/3' 
 'y+1/3, -x+y+2/3, -z+2/3' 
 'x-y+1/3, x+2/3, -z+2/3' 
 
_cell_length_a    37.5757 
_cell_length_b    37.5757 
_cell_length_c     6.2970 
_cell_angle_alpha  90.000 
_cell_angle_beta   90.000 
_cell_angle_gamma 120.000 
 
_shelx_F_squared_multiplier     1.000 
 
loop_ 
 _refln_index_h 
 _refln_index_k 
 _refln_index_l 
 _refln_F_squared_calc 
 _refln_F_squared_meas 
 _refln_F_squared_sigma 
 _refln_observed_status 
   0   3   0     7465.27     4755.87    126.78 o 
  -2   4   0      148.45       58.68    115.66 o 
  -4   5   0    15455.58    11640.60     65.74 o 
  -1   5   0     2376.62     3308.99    226.41 o 
  -3   6   0   107936.87   107416.71   1174.39 o 
   0   6   0    13455.39    13809.21    393.22 o 
  -5   7   0     5106.55     6063.76    227.29 o 
  -2   7   0    19871.98    20884.17    518.95 o 
  -7   8   0    56052.90    50383.32   2133.52 o 
  -4   8   0    10600.42     9217.33     75.97 o 
  -1   8   0    10171.71    10795.76    258.73 o 
  -6   9   0   143534.42   136597.02   4095.91 o 
  -3   9   0    11502.65    12601.33    279.20 o 
   0   9   0    90250.63    82489.28   1921.76 o 
  -8  10   0    17572.31    16684.55    265.32 o 
  -5  10   0   169984.22   150523.02   6613.55 o 
  -2  10   0    38195.06    35323.03    560.72 o 
 -10  11   0     1403.02     1313.22     52.44 o 
  -7  11   0     1406.52     1437.07     74.42 o 
  -4  11   0    19934.20    18750.74    183.62 o 
  -1  11   0     4391.34     3860.03     48.95 o 
  -9  12   0     8465.51     8774.47     98.41 o 
  -6  12   0    78399.19    76189.09   1106.22 o 
  -3  12   0        0.08        9.61     20.21 o 
   0  12   0     1830.15     1736.40     58.65 o 
 -11  13   0    11418.63    10847.04    189.48 o 
  -8  13   0    24429.26    24134.08    423.80 o 
  -5  13   0      223.57      351.61     59.52 o 
  -2  13   0     2648.40     2696.48     56.76 o 
 -13  14   0     4272.02     5026.65     87.30 o 
 -10  14   0     1928.14     1941.16     43.61 o 
  -7  14   0       35.34        0.60     22.36 o 
  -4  14   0      580.97      647.41     24.21 o 
  -1  14   0    11587.11    11854.86    160.31 o 
 -12  15   0     5613.68     5014.76     81.66 o 
  -9  15   0      283.16      279.74     51.17 o 
  -6  15   0     3338.88     3011.27     74.22 o 
  -3  15   0     1389.37     1503.75     50.82 o 
   0  15   0    13253.96    13565.70    278.52 o 
 -14  16   0     7753.91     8925.59    136.47 o 
 -11  16   0    11160.62    12743.34    312.83 o 
  -8  16   0     1444.24     1365.18     55.90 o 
  -5  16   0     5066.38     5369.65    145.65 o 
  -2  16   0     4551.50     4887.14     97.68 o 
 -16  17   0     7332.85     8265.45    124.59 o 
 -13  17   0        6.66        6.84     25.55 o 
 -10  17   0       51.24       38.04     27.23 o 
  -7  17   0       70.98       52.00     21.01 o 
  -4  17   0     1159.09     1176.74     40.80 o 
  -1  17   0       36.83       24.44     23.55 o 
 -15  18   0     2041.49     2129.10     51.47 o 
 -12  18   0      445.01      367.06     39.80 o 
  -9  18   0      538.93      511.49     43.99 o 
  -6  18   0    12794.45    13530.32    208.20 o 
  -3  18   0     1341.68     1356.79     46.19 o 
   0  18   0      473.60      490.71     45.12 o 
 -17  19   0      343.21      381.20     28.60 o 
 -14  19   0      140.46      165.69     50.51 o 
 -11  19   0    16715.86    17094.29    274.89 o 
  -8  19   0    16299.29    16545.20    339.35 o 
  -5  19   0     9350.04     9805.42    156.18 o 
  -2  19   0      762.59      739.42     42.70 o 
 -19  20   0       73.85       29.80     22.72 o 
 -16  20   0      482.25      435.23     37.57 o 
 -13  20   0     1474.07     1333.52     57.11 o 
 -10  20   0     4166.03     4591.32    108.57 o 
  -7  20   0      226.38      340.92     61.73 o 
  -4  20   0      408.09      343.13     35.78 o 
  -1  20   0      141.37      184.41     33.01 o 
 -18  21   0     1779.97     1725.07     93.22 o 
 -15  21   0      978.15      889.35     70.33 o 
 -12  21   0      238.26      223.81     37.69 o 
  -9  21   0      188.06      239.29     37.44 o 
  -6  21   0     1440.04     1685.78     54.63 o 
  -3  21   0      298.08      215.39     37.82 o 
   0  21   0       84.97       49.90     26.19 o 
 -20  22   0       57.73       47.86     30.20 o 
 -17  22   0     3465.62     3366.11     94.62 o 
 -14  22   0     6050.02     6104.79    130.80 o 
 -11  22   0     2818.68     3070.27     88.41 o 
  -8  22   0     2387.82     2623.80     69.36 o 
  -5  22   0       22.93       59.70     29.81 o 
  -2  22   0      404.36      523.41     44.56 o 
 -22  23   0      630.65      645.22     48.00 o 
 -19  23   0      167.83      234.31     41.59 o 
 -16  23   0     1632.52     1632.72     68.73 o 
 -13  23   0     4498.52     4435.72    108.79 o 
 -10  23   0     1453.03     1420.27     53.91 o 
  -7  23   0        5.80        6.14     28.67 o 
  -4  23   0       11.97       14.99     30.92 o 
  -1  23   0      138.40      230.71     39.69 o 
 -21  24   0      459.53      739.41    123.05 o 
 -18  24   0     2799.03     2758.37     86.55 o 
 -15  24   0     4226.11     4516.73    127.05 o 
 -12  24   0     2951.49     2921.98     76.12 o 
  -9  24   0       41.45       57.16     31.57 o 
  -6  24   0      611.81      675.80     48.38 o 
  -3  24   0      151.61      102.25     36.73 o 
   0  24   0       75.30       31.00     36.07 o 
 -23  25   0      265.15      129.16     45.67 o 
 -20  25   0     2997.70     2879.52     93.49 o 
 -17  25   0     4946.73     4466.14    112.69 o 
 -14  25   0     2277.82     2225.08     79.89 o 
 -11  25   0       85.57       48.80     33.62 o 
  -8  25   0        6.73       54.00     33.69 o 
  -5  25   0        4.88        0.00     34.40 o 
  -2  25   0      240.19      240.63     42.68 o 
 -25  26   0     2119.33     2009.97     82.77 o 
 -22  26   0      196.60       94.25     44.46 o 
 -19  26   0      433.52      366.58     52.47 o 
 -16  26   0      503.36      571.65     57.81 o 
 -13  26   0     1676.67     1666.03     61.00 o 
 -10  26   0      288.22      231.11     39.81 o 
  -7  26   0     1486.87     1517.37     60.25 o 
  -4  26   0      473.31      351.15     53.94 o 
  -1  26   0       73.23       21.28     37.95 o 
 -24  27   0      588.59      484.64     61.04 o 
 -21  27   0        0.92       27.07     43.05 o 
 -18  27   0      215.91      224.47     48.20 o 
 -15  27   0     2621.02     2432.74     87.57 o 
 -12  27   0      507.52      633.28     51.52 o 
  -9  27   0       86.40       83.28     39.19 o 
  -6  27   0     1799.02     1736.60     67.02 o 
  -3  27   0      315.27      377.08     49.81 o 
   0  27   0      588.59      738.59     66.65 o 
 -26  28   0       27.28        0.19     46.25 o 
 -23  28   0       66.69       87.30     46.44 o 
 -20  28   0      433.05      358.54     56.11 o 
 -17  28   0        0.01        1.51     42.49 o 
 -14  28   0      391.83      396.00     66.93 o 
 -11  28   0      540.19      708.21     56.34 o 
  -8  28   0      528.40      575.91     52.45 o 
  -5  28   0     1515.79     1722.83     69.29 o 
  -2  28   0      246.20      232.18     49.82 o 
 -28  29   0      188.55      163.03     55.03 o 
 -25  29   0     2010.18     1826.76     85.40 o 
 -22  29   0     2931.43     2993.64    103.48 o 
 -19  29   0      428.89      394.98     60.56 o 
 -16  29   0     1522.66     1365.19     72.39 o 
 -13  29   0       98.62       93.99     42.28 o 
 -10  29   0      664.19      686.07     56.17 o 
  -7  29   0       45.72       63.20     40.67 o 
  -4  29   0     1893.33     1841.75     93.43 o 
  -1  29   0       37.82       31.45     51.92 o 
 -27  30   0      474.01      491.04     65.06 o 
 -24  30   0      515.55      603.22     65.93 o 
 -21  30   0     2085.47     2051.77     72.85 o 
 -18  30   0       18.16       63.84     51.55 o 
 -15  30   0     4210.74     4308.48    103.41 o 
 -12  30   0       67.21       75.81     43.43 o 
  -9  30   0      520.44      508.15     54.69 o 
  -6  30   0       62.96       92.34     45.90 o 
  -3  30   0        0.00       19.35     43.71 o 
   0  30   0       16.24       39.84     60.21 o 
 -29  31   0       68.49      116.13     58.11 o 
 -26  31   0      299.20      307.31     59.86 o 
 -23  31   0     2391.26     2241.53     89.91 o 
 -20  31   0       22.91       26.05     51.01 o 
 -17  31   0       33.55      110.65     55.36 o 
 -14  31   0       53.90       79.00     42.86 o 
 -11  31   0     1845.40     1814.95     77.10 o 
  -8  31   0       45.25        0.00     44.06 o 
  -5  31   0      128.56      217.06     52.31 o 
  -2  31   0      455.29      455.01     66.50 o 
 -31  32   0      145.85      183.55     61.91 o 
 -28  32   0      100.48       39.99     56.32 o 
 -25  32   0       94.57       84.34     55.33 o 
 -22  32   0      443.63      471.03     56.91 o 
 -19  32   0        3.07        0.89     50.34 o 
 -16  32   0      478.01      545.55    135.23 o 
 -13  32   0     1174.93     1428.36     76.06 o 
 -10  32   0      158.34      111.78     48.38 o 
  -7  32   0      121.11      167.81     50.52 o 
  -4  32   0       39.10       42.76     49.47 o 
  -1  32   0      379.69      353.93     69.14 o 
 -30  33   0     1015.75     1053.30    119.66 o 
 -27  33   0       12.59       19.11     53.10 o 
 -24  33   0     1002.39     1132.37     84.67 o 
 -21  33   0      152.74      123.93     58.68 o 
 -18  33   0     1475.04     1576.69     90.86 o 
 -15  33   0       96.48      107.48     57.36 o 
 -12  33   0      571.86      709.78     74.03 o 
  -9  33   0      796.15      775.34     74.51 o 
  -6  33   0       39.61       34.41     50.89 o 
  -3  33   0       98.28       22.42     57.08 o 
   0  33   0       94.81       36.85     62.58 o 
 -32  34   0        0.21       61.19     62.38 o 
 -29  34   0      238.68      391.70     67.56 o 
 -26  34   0       96.22      115.45     59.15 o 
 -23  34   0      853.70      740.43     86.76 o 
 -20  34   0      380.02      430.64     67.72 o 
 -17  34   0      255.78      275.15     65.14 o 
 -14  34   0     1174.96     1269.11     94.45 o 
 -11  34   0      605.51      750.62    113.60 o 
  -8  34   0      161.90      117.75     53.97 o 
  -5  34   0      577.81      464.52     62.28 o 
  -2  34   0       31.38      124.00     64.80 o 
 -34  35   0      138.56      126.92     70.43 o 
 -31  35   0       30.79       27.68     59.54 o 
 -28  35   0      699.60      647.37     80.20 o 
 -25  35   0      266.37      293.39     62.71 o 
 -22  35   0      439.53      315.54     71.86 o 
 -19  35   0       90.64       22.67     58.98 o 
 -16  35   0     1728.87     1842.44     94.95 o 
 -13  35   0        4.51        0.00     55.47 o 
 -10  35   0       94.85       36.27     57.97 o 
  -7  35   0       61.67      102.10     54.82 o 
  -4  35   0      242.86      270.25     70.25 o 
  -1  35   0      458.13      583.60     80.85 o 
 -33  36   0       48.43       65.28     68.13 o 
 -30  36   0        1.03       16.55     59.45 o 
 -27  36   0      213.21      236.71     64.63 o 
 -24  36   0       41.19       40.04     57.88 o 
 -21  36   0      421.50      415.37     72.72 o 
 -18  36   0     1035.10     1120.78    109.12 o 
 -15  36   0       57.97       70.09     64.61 o 
 -12  36   0        3.32       37.94     62.34 o 
  -9  36   0      356.04      262.99     70.99 o 
  -6  36   0       58.65       63.43     67.99 o 
  -3  36   0        0.57        3.35     68.48 o 
   0  36   0       55.84       81.20     71.44 o 
 -35  37   0       47.35        0.38     68.11 o 
 -32  37   0       17.38       35.97     68.56 o 
 -29  37   0       29.16        0.76     61.88 o 
 -26  37   0        0.06       93.49     61.87 o 
 -23  37   0      489.15      548.12     78.91 o 
 -20  37   0       73.80       68.86     64.37 o 
 -17  37   0      293.14      187.31     71.80 o 
 -14  37   0       66.35       53.83     61.68 o 
 -11  37   0       73.70      104.38     68.81 o 
  -8  37   0      120.48      126.77     69.76 o 
  -5  37   0      340.52      237.47     89.18 o 
  -2  37   0       65.81      124.07     72.78 o 
 -37  38   0       13.48       32.71     77.39 o 
 -34  38   0      438.27      414.17     82.96 o 
 -31  38   0       53.87       96.29     67.65 o 
 -28  38   0       89.82       59.54     65.31 o 
 -25  38   0     1306.13     1506.02    111.55 o 
 -22  38   0      563.60      583.47     80.04 o 
 -19  38   0       27.85        1.76     64.12 o 
 -16  38   0        1.80       34.86     65.10 o 
 -13  38   0       29.39       30.75     64.82 o 
 -10  38   0      285.82      196.98     75.64 o 
  -7  38   0      123.33      138.12     75.60 o 
  -4  38   0        0.57        0.19     85.02 o 
  -1  38   0       17.36       39.23     90.75 o 
 -36  39   0        7.59       26.25     74.12 o 
 -33  39   0       20.79      159.61     73.83 o 
 -30  39   0        2.31        0.95     63.49 o 
 -27  39   0      278.51      120.92     66.10 o 
 -24  39   0       48.48       71.88     53.80 o 
 -21  39   0      313.96      160.81     72.46 o 
 -18  39   0        4.97       48.80     70.79 o 
 -15  39   0       60.97       28.67     71.59 o 
 -12  39   0      230.13      133.39     76.50 o 
  -9  39   0      348.91      254.14     78.37 o 
  -6  39   0      117.82      218.51     99.63 o 
  -3  39   0        0.11       14.48     94.38 o 
 -35  40   0      278.20      248.63     81.43 o 
 -32  40   0       66.47       90.61     72.22 o 
 -29  40   0       80.95       46.55     65.58 o 
 -26  40   0      587.59      487.54     73.33 o 
 -23  40   0      107.90      125.25     72.22 o 
 -20  40   0      611.71      681.52     87.57 o 
 -17  40   0      182.79      229.51     80.78 o 
 -14  40   0       50.21       38.70     73.71 o 
 -11  40   0       26.81       15.04     74.59 o 
  -8  40   0      293.04      193.91     80.68 o 
  -5  40   0       62.49      155.10    105.95 o 
 -34  41   0       11.09       15.15     78.30 o 
 -31  41   0        6.39       13.82     71.33 o 
 -28  41   0       18.44       13.20     65.20 o 
 -25  41   0       16.43        6.61     62.96 o 
 -22  41   0        2.31       44.19     75.08 o 
 -19  41   0      560.02      474.52     85.60 o 
 -16  41   0       23.90       34.93     74.39 o 
 -13  41   0        0.04        5.54     75.94 o 
 -10  41   0        8.71      113.38     80.34 o 
  -7  41   0      129.86      193.78    109.96 o 
 -33  42   0      231.64      252.92     81.67 o 
 -30  42   0        0.38       14.12     72.41 o 
 -27  42   0      105.33       76.56     66.90 o 
 -24  42   0        2.73        0.57     73.49 o 
 -21  42   0        0.18       85.13     80.11 o 
 -18  42   0      123.42       60.92     78.81 o 
 -15  42   0       27.92       87.85     78.32 o 
 -12  42   0        6.73       26.38     80.59 o 
  -9  42   0       15.05       65.17    101.32 o 
 -32  43   0        1.98       46.73     78.83 o 
 -29  43   0        4.06        0.57     70.13 o 
 -26  43   0       28.63       13.77     64.25 o 
 -23  43   0       54.11       49.08     82.52 o 
 -20  43   0        0.07        5.41     80.11 o 
 -17  43   0        1.72      135.53     87.25 o 
 -14  43   0        4.14       23.57     85.68 o 
 -11  43   0       64.74       21.20     83.97 o 
 -28  44   0        0.05        5.14     74.46 o 
 -25  44   0       65.79       65.78     67.70 o 
 -22  44   0       19.34       35.82     84.52 o 
 -19  44   0       55.64      139.28     86.53 o 
 -16  44   0       45.48       38.21     85.82 o 
  -1   1   1     3865.76     3678.22     74.48 o 
  -3   2   1   192899.08   215112.53   4581.71 o 
   0   2   1    43761.86    42798.75    683.17 o 
  -5   3   1    31082.52    30759.39    394.91 o 
  -2   3   1    30937.87    29272.03    461.82 o 
   1   3   1      268.33      251.31     14.73 o 
  -7   4   1    44988.84    44655.02    889.78 o 
  -4   4   1    59043.32    56824.75    911.83 o 
  -1   4   1     3056.17     2940.25     51.41 o 
   2   4   1    55049.54    56228.39    732.14 o 
  -9   5   1    44799.36    45478.82    817.84 o 
  -6   5   1     5399.12     4841.82     77.27 o 
  -3   5   1    86625.13    88950.71   1280.55 o 
   0   5   1     6121.48     5835.62     73.79 o 
   3   5   1   103969.80   109358.88   2594.78 o 
 -11   6   1    36836.52    40001.84    673.93 o 
  -8   6   1   105901.91   107446.65   1503.72 o 
  -5   6   1    14309.99    14577.52    166.54 o 
  -2   6   1     4279.64     4670.10     75.22 o 
   1   6   1    40054.05    43096.30    550.47 o 
   4   6   1    10939.41    10528.20    133.87 o 
 -13   7   1    17038.53    16925.02    291.68 o 
 -10   7   1   196357.34   210252.19   6579.00 o 
  -7   7   1    14056.15    13958.19    208.65 o 
  -4   7   1    16322.57    16170.38    203.53 o 
  -1   7   1    17958.90    18306.97    231.64 o 
   2   7   1     9668.74     9559.63    153.80 o 
   5   7   1     2887.19     2694.37     52.53 o 
 -15   8   1     4742.65     5246.14     77.54 o 
 -12   8   1    10183.79     8683.23    125.11 o 
  -9   8   1     4298.95     3724.19     58.84 o 
  -6   8   1     2614.39     2590.02     41.07 o 
  -3   8   1    20557.72    20829.43    235.24 o 
   0   8   1     1133.07     1110.12     29.39 o 
   3   8   1     4670.45     4291.23     81.58 o 
   6   8   1     1483.46     1498.75     35.84 o 
 -17   9   1    17682.08    17809.23    332.77 o 
 -14   9   1      405.47      380.23     30.33 o 
 -11   9   1    46582.93    46758.66    726.75 o 
  -8   9   1     6060.51     5544.26     82.53 o 
  -5   9   1    62533.95    61735.23    871.90 o 
  -2   9   1    34255.74    35700.70    425.63 o 
   1   9   1      813.20      803.14     24.90 o 
   4   9   1      915.75     1014.69     32.53 o 
   7   9   1    19749.75    21506.33    271.79 o 
 -19  10   1    11769.97    11706.78    196.17 o 
 -16  10   1    10378.62    11713.73    184.92 o 
 -13  10   1    50032.72    52271.24    748.61 o 
 -10  10   1     5864.67     5544.92    100.41 o 
  -7  10   1     1630.86     1729.12     39.88 o 
  -4  10   1    36137.43    35415.96    406.56 o 
  -1  10   1     1722.41     1810.52     31.56 o 
   2  10   1     1802.11     1920.54     42.02 o 
   5  10   1     2319.39     2284.93     52.28 o 
   8  10   1    25195.29    26042.94    334.11 o 
 -21  11   1     6338.03     6283.10    120.60 o 
 -18  11   1     7552.34     7006.68    178.10 o 
 -15  11   1    29924.50    31249.04    558.35 o 
 -12  11   1      170.04      155.11     21.68 o 
  -9  11   1      977.64      810.82     25.26 o 
  -6  11   1     2143.50     2235.81     38.63 o 
  -3  11   1     3543.68     3545.62     57.18 o 
   0  11   1      561.70      460.69     24.79 o 
   3  11   1    19209.80    19153.74    234.47 o 
   6  11   1        4.71       27.64     19.82 o 
   9  11   1    20849.28    21300.15    291.40 o 
 -23  12   1      681.32      678.42     45.04 o 
 -20  12   1     8300.24     8197.36    144.39 o 
 -17  12   1    28812.60    32777.93    677.17 o 
 -14  12   1      889.43      938.77     34.86 o 
 -11  12   1    23853.97    22388.97    367.13 o 
  -8  12   1      196.67      200.37     27.22 o 
  -5  12   1      182.57      177.82     20.29 o 
  -2  12   1     1939.65     1941.70     34.21 o 
   1  12   1     8179.16     8574.46    120.11 o 
   4  12   1        3.52       34.13     18.60 o 
   7  12   1     5409.66     5139.76     93.27 o 
  10  12   1     4455.61     4614.00    146.01 o 
 -25  13   1     3952.28     4103.59     94.69 o 
 -22  13   1     9799.00    10325.53    182.19 o 
 -19  13   1      231.27      205.06     36.00 o 
 -16  13   1     1039.51     1117.51     40.65 o 
 -13  13   1    15034.65    15977.00    205.84 o 
 -10  13   1    16977.72    16874.22    300.55 o 
  -7  13   1      606.71      650.77     24.15 o 
  -4  13   1     9590.22    10110.82    130.71 o 
  -1  13   1      191.31      181.28     18.97 o 
   2  13   1     1614.73     1415.46     40.60 o 
   5  13   1     3063.15     2934.29     68.90 o 
   8  13   1      218.10      309.88     29.73 o 
  11  13   1      178.44      188.19     36.30 o 
 -27  14   1        6.43       39.42     42.93 o 
 -24  14   1      139.74      153.50     33.52 o 
 -21  14   1     3946.20     4566.91     98.78 o 
 -18  14   1     1088.09     1219.37     37.82 o 
 -15  14   1    43523.37    44268.75    524.09 o 
 -12  14   1    19796.41    20322.72    248.02 o 
  -9  14   1      179.89      188.97     21.96 o 
  -6  14   1      302.79      230.67     36.00 o 
  -3  14   1      623.78      693.10     38.63 o 
   0  14   1    18300.60    19138.18    219.94 o 
   3  14   1     5570.14     6240.37    102.03 o 
   6  14   1     2760.72     3220.40     64.72 o 
   9  14   1       16.44       28.52     29.73 o 
  12  14   1     1943.93     2249.70     69.57 o 
 -29  15   1       12.54       22.74     44.08 o 
 -26  15   1      749.75      710.43     69.47 o 
 -23  15   1      401.02      341.70     39.22 o 
 -20  15   1       71.28       37.15     18.99 o 
 -17  15   1     6570.80     6944.48    111.38 o 
 -14  15   1     4360.14     4394.50     96.44 o 
 -11  15   1       77.64       64.31     19.69 o 
  -8  15   1        7.42       11.62     15.63 o 
  -5  15   1     1682.14     1500.66     54.21 o 
  -2  15   1     2940.60     2862.23     51.33 o 
   1  15   1       22.63       18.09     19.61 o 
   4  15   1       63.64      117.41     25.51 o 
   7  15   1     2645.61     2522.50     63.23 o 
  10  15   1      111.69      188.55     47.07 o 
  13  15   1       43.13       64.15     44.84 o 
 -31  16   1     6011.77     5646.11    145.18 o 
 -28  16   1      660.47      744.63     69.77 o 
 -25  16   1      314.70      210.59     42.41 o 
 -22  16   1      125.18       63.63     24.12 o 
 -19  16   1     2789.72     2514.10     71.50 o 
 -16  16   1      386.46      286.25     24.99 o 
 -13  16   1    11977.35    11751.72    174.25 o 
 -10  16   1      111.88       61.01     23.81 o 
  -7  16   1     7671.91     7712.71    108.09 o 
  -4  16   1       24.39       50.49     15.78 o 
  -1  16   1     4656.64     4897.84     81.86 o 
   2  16   1     1499.35     1548.39     44.01 o 
   5  16   1     2005.55     1895.54     54.30 o 
   8  16   1       16.95       13.79     29.70 o 
  11  16   1      801.37      739.03     80.28 o 
  14  16   1      851.54      915.45     90.25 o 
 -33  17   1      895.45      878.27     90.29 o 
 -30  17   1      133.15      121.64     45.04 o 
 -27  17   1     1594.15     1922.44     68.93 o 
 -24  17   1     4577.16     4881.01    122.18 o 
 -21  17   1      801.64      648.74     39.35 o 
 -18  17   1      132.17       60.35     22.43 o 
 -15  17   1    18232.53    18417.80    298.42 o 
 -12  17   1     6240.22     6491.33     96.18 o 
  -9  17   1     1382.08     1617.17     33.10 o 
  -6  17   1     1421.75     1585.70     39.25 o 
  -3  17   1      300.30      416.99     26.41 o 
   0  17   1     1629.26     1745.09     47.17 o 
   3  17   1     2291.25     2193.61     54.61 o 
   6  17   1     3795.92     3741.67     77.32 o 
   9  17   1       67.95       24.92     33.76 o 
  12  17   1      699.28      705.88     63.97 o 
  15  17   1      837.14      926.72    132.68 o 
 -35  18   1        3.40       64.10     51.17 o 
 -32  18   1      724.49      658.41     59.52 o 
 -29  18   1      171.78      151.01     43.56 o 
 -26  18   1      242.49      123.01     39.17 o 
 -23  18   1     4612.02     4522.04    101.06 o 
 -20  18   1     5802.93     6015.46     99.55 o 
 -17  18   1     2706.53     2604.45     59.33 o 
 -14  18   1    18628.59    19449.08    250.17 o 
 -11  18   1        1.93        5.56     19.41 o 
  -8  18   1     5656.87     5510.76     75.28 o 
  -5  18   1      670.44      602.49     33.28 o 
  -2  18   1     4730.24     4776.93     91.92 o 
   1  18   1     5323.89     5278.23     93.76 o 
   4  18   1      165.78      167.53     31.10 o 
   7  18   1     1297.73     1140.86     53.71 o 
  10  18   1       15.18       17.71     43.67 o 
  13  18   1        2.94       35.76     52.26 o 
  16  18   1      731.34      829.68     79.40 o 
 -37  19   1      547.66      448.14     75.10 o 
 -34  19   1      251.92      253.87     55.10 o 
 -31  19   1     1530.95     1538.90     80.00 o 
 -28  19   1      160.38      101.81     40.62 o 
 -25  19   1        9.92       18.31     29.30 o 
 -22  19   1     1472.01     1414.93     54.01 o 
 -19  19   1     1247.63     1426.24     46.41 o 
 -16  19   1     1762.24     1718.97     48.01 o 
 -13  19   1    10780.42    11281.07    190.21 o 
 -10  19   1    11057.09    11655.27    151.24 o 
  -7  19   1     1188.42     1157.93     36.07 o 
  -4  19   1     1115.32      954.69     38.31 o 
  -1  19   1     1444.37     1294.49     44.54 o 
   2  19   1     2242.38     2259.51     59.66 o 
   5  19   1        0.91       37.15     28.63 o 
   8  19   1      107.37       76.88     35.16 o 
  11  19   1      535.06      702.32     97.84 o 
  14  19   1      264.00      217.21     51.56 o 
  17  19   1      105.99      154.18     65.20 o 
 -39  20   1      154.42      164.81     73.40 o 
 -36  20   1     1044.23      883.53     72.32 o 
 -33  20   1       91.40      114.64     49.20 o 
 -30  20   1      144.38      101.77     42.00 o 
 -27  20   1      190.37      108.97     35.73 o 
 -24  20   1      648.11      530.66     48.89 o 
 -21  20   1      530.78      587.51     53.57 o 
 -18  20   1      584.43      500.57     45.16 o 
 -15  20   1      287.85      238.04     32.04 o 
 -12  20   1      332.16      358.35     28.63 o 
  -9  20   1     1639.94     1456.27     38.84 o 
  -6  20   1     1206.34     1286.20     39.12 o 
  -3  20   1     2255.46     2205.53     57.22 o 
   0  20   1    13843.08    14550.95    199.93 o 
   3  20   1      999.17     1042.62     47.39 o 
   6  20   1      903.37     1059.47     55.45 o 
   9  20   1     1037.31     1072.68    143.08 o 
  12  20   1      217.69      244.69     57.86 o 
  15  20   1      184.11      144.88     59.46 o 
  18  20   1       49.72       47.08     67.72 o 
 -41  21   1      101.86      114.90     76.19 o 
 -38  21   1       79.19       43.51     68.46 o 
 -35  21   1       78.72      121.44     52.30 o 
 -32  21   1      414.20      560.90     72.77 o 
 -29  21   1       22.17        7.02     35.90 o 
 -26  21   1     3859.06     3888.32     92.10 o 
 -23  21   1     2826.89     2917.41     77.30 o 
 -20  21   1      785.96      778.57     46.69 o 
 -17  21   1      981.79      962.20     46.10 o 
 -14  21   1       42.30       16.04     22.01 o 
 -11  21   1     1478.19     1345.34     38.71 o 
  -8  21   1     3372.82     3421.10     69.61 o 
  -5  21   1      435.93      459.28     33.45 o 
  -2  21   1     1208.68     1221.21     46.06 o 
   1  21   1     3105.19     3259.97     74.17 o 
   4  21   1      824.79      803.59     48.01 o 
   7  21   1      121.29      307.70     53.26 o 
  10  21   1      568.99      471.55     65.23 o 
  13  21   1      225.62      198.85     62.27 o 
  16  21   1       11.58        6.73     59.71 o 
  19  21   1       62.31       60.36     56.95 o 
 -43  22   1        0.62       43.50     82.03 o 
 -40  22   1       12.80       21.09     73.46 o 
 -37  22   1       85.83       42.82     63.63 o 
 -34  22   1      138.87      102.75     44.74 o 
 -31  22   1      305.92      335.10     46.57 o 
 -28  22   1      934.60     1113.84     63.24 o 
 -25  22   1      153.55      122.85     37.80 o 
 -22  22   1       11.48       24.59     32.86 o 
 -19  22   1       11.57       30.14     29.40 o 
 -16  22   1     1369.95     1309.10     50.76 o 
 -13  22   1      784.50      701.54     34.58 o 
 -10  22   1        1.16        5.33     22.37 o 
  -7  22   1        3.63       25.34     22.93 o 
  -4  22   1       96.89      135.61     28.02 o 
  -1  22   1      100.98       69.58     28.32 o 
   2  22   1      105.45       68.33     31.39 o 
   5  22   1      810.04      857.16     57.26 o 
   8  22   1        0.93       18.80     46.87 o 
  11  22   1      103.31      100.51     56.82 o 
  14  22   1       97.70      109.61     59.91 o 
  17  22   1       29.76      101.84     64.52 o 
  20  22   1       59.55       95.93     69.58 o 
 -42  23   1       43.21       41.53     80.14 o 
 -39  23   1       54.61       41.05     72.17 o 
 -36  23   1        1.57       33.52     51.33 o 
 -33  23   1      222.76      142.97     50.86 o 
 -30  23   1      424.43      323.48     56.72 o 
 -27  23   1      184.79      164.59     39.99 o 
 -24  23   1      273.67      219.05     53.93 o 
 -21  23   1     1407.24     1344.96     54.55 o 
 -18  23   1     1718.18     1679.76     57.04 o 
 -15  23   1     2766.15     2783.39     61.05 o 
 -12  23   1        7.42        9.27     23.68 o 
  -9  23   1      531.13      633.17     35.03 o 
  -6  23   1     1130.08     1012.15     42.52 o 
  -3  23   1      128.19      199.43     32.75 o 
   0  23   1       17.53       19.44     29.79 o 
   3  23   1     1503.36     1450.34     54.02 o 
   6  23   1      686.01      720.18     96.65 o 
   9  23   1      185.22      133.52     54.39 o 
  12  23   1      718.49      592.21     71.90 o 
  15  23   1      197.93      260.56     67.80 o 
  18  23   1        1.84       50.38     67.53 o 
  21  23   1       95.05       93.04     72.78 o 
 -44  24   1       12.98       49.29     84.87 o 
 -41  24   1       28.57       62.70     76.95 o 
 -38  24   1       33.44       12.22     67.03 o 
 -35  24   1       39.03        2.01     58.49 o 
 -32  24   1      106.63       62.23     51.79 o 
 -29  24   1     1038.60     1106.03     79.32 o 
 -26  24   1       14.55       36.25     44.11 o 
 -23  24   1      241.21      340.47     50.21 o 
 -20  24   1     1600.94     1581.06     71.19 o 
 -17  24   1     3890.38     3548.56     97.76 o 
 -14  24   1       50.89       50.52     30.18 o 
 -11  24   1        1.95       28.35     24.85 o 
  -8  24   1      688.56      821.31     39.37 o 
  -5  24   1     5344.73     5687.60    100.32 o 
  -2  24   1      236.68      136.95     32.13 o 
   1  24   1     4692.97     5297.75    102.74 o 
   4  24   1      897.82      917.69     64.15 o 
   7  24   1       15.22       14.02     51.28 o 
  10  24   1       37.01      152.68     57.73 o 
  13  24   1        5.45        0.38     58.27 o 
  16  24   1      133.98      311.40     74.09 o 
  19  24   1        0.56       44.34     71.09 o 
 -43  25   1        3.66      113.38     83.64 o 
 -40  25   1       12.29       34.77     72.67 o 
 -37  25   1      202.08      321.72     66.80 o 
 -34  25   1     1105.79     1290.91     88.98 o 
 -31  25   1      652.82      426.62     64.18 o 
 -28  25   1      337.47      339.72     56.42 o 
 -25  25   1        0.62        5.98     41.66 o 
 -22  25   1      322.02      294.67     49.83 o 
 -19  25   1     3299.69     2908.52     91.17 o 
 -16  25   1      236.25      289.53     45.55 o 
 -13  25   1     2382.41     2098.39     78.92 o 
 -10  25   1      662.25      800.01     48.93 o 
  -7  25   1       10.98       48.71     27.70 o 
  -4  25   1      857.04     1057.18     49.48 o 
  -1  25   1        7.33        0.32     32.17 o 
   2  25   1       73.99       86.62     36.87 o 
   5  25   1     2389.10     2295.91     83.35 o 
   8  25   1       66.51       51.41     56.56 o 
  11  25   1     1417.03     1462.59     98.41 o 
  14  25   1       15.84       97.40     67.89 o 
  17  25   1       28.14       74.09     70.62 o 
 -42  26   1        0.93       75.91     93.67 o 
 -39  26   1       70.46       75.34     84.17 o 
 -36  26   1      105.06       81.74     60.84 o 
 -33  26   1     1289.90     1127.42     87.65 o 
 -30  26   1      210.18      179.02     56.42 o 
 -27  26   1      161.64      271.35     51.99 o 
 -24  26   1     1965.00     1992.41    101.76 o 
 -21  26   1      616.51      555.87     60.82 o 
 -18  26   1     1370.96     1307.58     70.22 o 
 -15  26   1       38.94       99.59     42.74 o 
 -12  26   1     1504.45     1491.85     72.52 o 
  -9  26   1       89.76       92.04     36.13 o 
  -6  26   1       77.48      143.27     39.54 o 
  -3  26   1      667.79      835.94     72.08 o 
   0  26   1      950.27      830.58     53.61 o 
   3  26   1     2118.63     2202.76     86.24 o 
   6  26   1      258.53      262.64     61.49 o 
   9  26   1      181.19      166.42     67.51 o 
  12  26   1      757.54      933.81    135.46 o 
  15  26   1        3.31       27.04     69.33 o 
  18  26   1        0.74      101.62     77.56 o 
 -41  27   1       35.19        4.59     93.55 o 
 -38  27   1      145.57      160.73     71.68 o 
 -35  27   1       25.72       53.74     61.40 o 
 -32  27   1      233.98      191.08     59.46 o 
 -29  27   1       69.35       67.92     52.24 o 
 -26  27   1      337.23      261.04     56.24 o 
 -23  27   1      438.83      279.29     53.41 o 
 -20  27   1     2899.42     2701.38     91.98 o 
 -17  27   1       10.91       14.93     41.51 o 
 -14  27   1     2921.37     2830.84     92.60 o 
 -11  27   1      700.69      659.27     65.87 o 
  -8  27   1     1569.37     1469.06     71.96 o 
  -5  27   1     1970.77     1886.85     71.00 o 
  -2  27   1      369.59      345.72     50.70 o 
   1  27   1       42.44       26.44     43.48 o 
   4  27   1      151.68      148.21     52.15 o 
   7  27   1        2.38       20.20     58.09 o 
  10  27   1      107.77       23.81     64.33 o 
  13  27   1       52.16       51.67     70.37 o 
  16  27   1       55.05       51.01     74.71 o 
 -43  28   1       23.10        0.76    117.08 o 
 -40  28   1       64.71        2.21     90.01 o 
 -37  28   1      266.21      302.04     73.05 o 
 -34  28   1      211.17      156.77     63.92 o 
 -31  28   1      168.03      153.66     62.70 o 
 -28  28   1      126.96       41.07     54.26 o 
 -25  28   1        3.65       14.04     44.76 o 
 -22  28   1     4234.73     4421.28    123.18 o 
 -19  28   1        2.41        7.64     44.51 o 
 -16  28   1      810.03      889.80     68.00 o 
 -13  28   1      113.42      105.30     49.63 o 
 -10  28   1      404.41      365.14     54.61 o 
  -7  28   1      435.19      494.62     49.77 o 
  -4  28   1      288.39      186.10     49.47 o 
  -1  28   1      661.06      738.74     67.50 o 
   2  28   1       75.23      168.83     50.72 o 
   5  28   1        5.88        0.04     57.10 o 
   8  28   1      181.83      210.49     66.94 o 
  11  28   1       65.12       82.36     71.71 o 
  14  28   1        0.41       13.76     69.72 o 
 -42  29   1       41.29       33.69    114.25 o 
 -39  29   1        6.08        4.99     88.11 o 
 -36  29   1      105.75      199.84     69.14 o 
 -33  29   1       52.32       64.83     59.71 o 
 -30  29   1       53.48       69.21     56.34 o 
 -27  29   1       19.31       26.74     49.70 o 
 -24  29   1     1842.71     2035.08     87.32 o 
 -21  29   1     6097.62     5768.54    145.33 o 
 -18  29   1       49.73       31.77     47.83 o 
 -15  29   1     4181.15     4508.06    201.61 o 
 -12  29   1      259.74      178.11     52.28 o 
  -9  29   1      947.69      876.46     90.24 o 
  -6  29   1        0.86       12.09     43.87 o 
  -3  29   1      266.31      187.88     50.36 o 
   0  29   1        0.56        7.91     46.41 o 
   3  29   1      380.93      314.23     58.40 o 
   6  29   1       19.70       35.32     62.90 o 
   9  29   1        0.33       21.09     67.14 o 
  12  29   1        1.94        2.86     70.82 o 
 -41  30   1       18.25      157.85    142.37 o 
 -38  30   1      300.93      287.63     82.41 o 
 -35  30   1      979.12      670.38     80.64 o 
 -32  30   1      531.56      636.34    126.76 o 
 -29  30   1       29.42        7.43     52.18 o 
 -26  30   1      137.61      146.41     54.87 o 
 -23  30   1        0.61        1.07     51.83 o 
 -20  30   1      235.16      174.72     58.24 o 
 -17  30   1      939.02     1048.33     83.98 o 
 -14  30   1       24.94       56.42     49.02 o 
 -11  30   1       86.13       28.86     50.74 o 
  -8  30   1        6.49        9.61     51.80 o 
  -5  30   1     2095.37     2010.99     76.35 o 
  -2  30   1      555.72      692.56     79.28 o 
   1  30   1      739.11      541.37     62.69 o 
   4  30   1       18.97       22.72     61.45 o 
   7  30   1       23.38       66.66     67.43 o 
  10  30   1        4.00        7.57     73.06 o 
  13  30   1        4.13       10.77     79.76 o 
 -40  31   1        0.18       80.28    109.80 o 
 -37  31   1       33.82       91.13     80.26 o 
 -34  31   1      131.93      143.26     66.50 o 
 -31  31   1       51.95       63.55     62.28 o 
 -28  31   1     2614.37     2637.19    102.36 o 
 -25  31   1      228.25      111.40     53.48 o 
 -22  31   1      254.88      240.11     57.87 o 
 -19  31   1       14.82       10.94     50.69 o 
 -16  31   1      180.70      188.28     56.76 o 
 -13  31   1       76.21       79.38     53.82 o 
 -10  31   1       36.04        9.03     52.99 o 
  -7  31   1     1052.66      880.44     76.97 o 
  -4  31   1      362.00      320.19     54.78 o 
  -1  31   1      340.70      325.61     59.37 o 
   2  31   1        8.78       49.46     53.96 o 
   5  31   1      351.68      267.23     74.16 o 
   8  31   1       43.57       37.07     71.13 o 
  11  31   1        9.67       17.17     77.21 o 
 -42  32   1        6.23       16.48    117.43 o 
 -39  32   1      137.58      205.50     88.37 o 
 -36  32   1      152.38      249.57     81.88 o 
 -33  32   1      560.69      697.74     80.33 o 
 -30  32   1      755.35      739.55     74.35 o 
 -27  32   1      485.88      540.10     68.65 o 
 -24  32   1      754.96      909.50     82.64 o 
 -21  32   1     1320.85     1329.50    115.06 o 
 -18  32   1     3010.49     2812.23    139.76 o 
 -15  32   1      491.90      584.66     67.08 o 
 -12  32   1      197.51      235.76     60.96 o 
  -9  32   1      214.92      226.09     64.79 o 
  -6  32   1      793.30      764.60     77.53 o 
  -3  32   1       27.94       23.26     60.32 o 
   0  32   1      419.20      511.22     67.58 o 
   3  32   1      284.74      268.59     72.30 o 
   6  32   1        0.32        0.00     67.71 o 
   9  32   1        1.92       22.76     76.66 o 
 -41  33   1        0.05       36.63    112.02 o 
 -38  33   1        0.01       26.52     82.98 o 
 -35  33   1       67.33       56.53     78.27 o 
 -32  33   1        0.49       11.49     69.21 o 
 -29  33   1      260.81      255.56     68.09 o 
 -26  33   1      532.18      490.84     66.01 o 
 -23  33   1      147.44      226.05     60.66 o 
 -20  33   1        9.81        1.53     52.07 o 
 -17  33   1     1379.39     1540.79     93.30 o 
 -14  33   1      114.77       88.33     57.12 o 
 -11  33   1       32.31        0.00     54.58 o 
  -8  33   1     1705.72     1962.18    107.17 o 
  -5  33   1      107.16       62.10     62.10 o 
  -2  33   1       11.93       67.30     62.56 o 
   1  33   1       14.02       11.91     59.75 o 
   4  33   1       76.64       81.26     71.19 o 
   7  33   1       36.51       69.79     78.92 o 
 -40  34   1       33.68       90.13     90.27 o 
 -37  34   1       46.69       10.58     78.40 o 
 -34  34   1      375.21      314.54     88.27 o 
 -31  34   1      190.69      162.83     75.42 o 
 -28  34   1      563.04      529.94     81.29 o 
 -25  34   1      269.92      185.14     54.74 o 
 -22  34   1      204.41      222.96     62.88 o 
 -19  34   1      107.49       93.45     57.65 o 
 -16  34   1      108.90       45.81     56.76 o 
 -13  34   1        1.08       13.12     56.94 o 
 -10  34   1        0.62       32.11     60.64 o 
  -7  34   1      175.52      184.78     67.17 o 
  -4  34   1      346.95      353.57     76.47 o 
  -1  34   1      142.42      108.20     73.27 o 
   2  34   1       23.53       66.71     71.65 o 
   5  34   1        0.52       64.41     77.76 o 
 -39  35   1       60.22      120.59     86.06 o 
 -36  35   1       15.25        0.14     83.38 o 
 -33  35   1       28.88       70.19     77.22 o 
 -30  35   1      174.13      243.26     76.86 o 
 -27  35   1      121.78       50.62     62.59 o 
 -24  35   1       26.72       44.12     60.14 o 
 -21  35   1       31.15       64.46     59.86 o 
 -18  35   1       33.52       61.93     60.29 o 
 -15  35   1       20.36       57.27     60.99 o 
 -12  35   1       15.98       42.56     59.06 o 
  -9  35   1      331.72      369.39     72.02 o 
  -6  35   1       32.50       49.08     67.05 o 
  -3  35   1      288.04      291.32     74.88 o 
   0  35   1       11.75       54.63     73.80 o 
   3  35   1      196.72      244.81     95.14 o 
   6  35   1        2.89      112.10     86.05 o 
 -38  36   1       27.70       66.00     79.96 o 
 -35  36   1       16.56       48.85     79.12 o 
 -32  36   1       42.53       16.86     72.49 o 
 -29  36   1      126.98       67.24     72.46 o 
 -26  36   1       21.92        0.19     59.16 o 
 -23  36   1      128.99      146.82     75.04 o 
 -20  36   1      181.13      169.34     66.09 o 
 -17  36   1       29.96       66.78     62.50 o 
 -14  36   1      622.71      761.77     82.74 o 
 -11  36   1      437.53      410.26     76.08 o 
  -8  36   1        4.12        0.00     60.23 o 
  -5  36   1        3.02       57.22     69.55 o 
  -2  36   1      148.47      256.68     80.66 o 
   1  36   1       16.28       88.49     91.85 o 
   4  36   1       53.17       76.58     96.99 o 
 -37  37   1       12.49       91.69     86.54 o 
 -34  37   1       83.42       11.92     78.39 o 
 -31  37   1      334.68      329.07     79.70 o 
 -28  37   1       79.71       31.86     64.88 o 
 -25  37   1      108.60      165.38     80.21 o 
 -22  37   1       19.85        0.00     71.05 o 
 -19  37   1      159.82      173.17     77.72 o 
 -16  37   1        0.67       18.96     63.48 o 
 -13  37   1      232.90      364.94     79.55 o 
 -10  37   1       14.82        5.62     68.20 o 
  -7  37   1      388.53      331.09     77.58 o 
  -4  37   1        1.24       23.08     72.02 o 
  -1  37   1       22.39       53.41     92.98 o 
   2  37   1        5.34       28.64     98.86 o 
 -36  38   1        1.03       37.38     86.90 o 
 -33  38   1      258.57      260.81     90.34 o 
 -30  38   1        5.56        0.00     73.02 o 
 -27  38   1      219.21       80.08     65.19 o 
 -24  38   1      556.99      669.74     96.58 o 
 -21  38   1        0.88       50.55     72.82 o 
 -18  38   1      103.28      143.83     82.09 o 
 -15  38   1      663.47      785.57    103.33 o 
 -12  38   1      342.88      279.77     77.66 o 
  -9  38   1        9.18      148.60     77.80 o 
  -6  38   1      467.34      621.40     89.74 o 
  -3  38   1      101.29       39.23     82.21 o 
   0  38   1        0.05       51.10    100.89 o 
 -35  39   1        5.77       61.42     89.57 o 
 -32  39   1        0.01       47.48     76.14 o 
 -29  39   1        4.16       40.06     70.08 o 
 -26  39   1        0.84      121.94    135.94 o 
 -23  39   1       38.46       66.51     79.81 o 
 -20  39   1       42.62       82.76     81.59 o 
 -17  39   1      102.11      142.74     83.54 o 
 -14  39   1      499.64      605.20     95.37 o 
 -11  39   1       14.09        0.38     80.20 o 
  -8  39   1       17.39        2.06     81.84 o 
  -5  39   1       98.17       45.07     81.43 o 
  -2  39   1        3.93       67.44    100.82 o 
 -34  40   1      117.66      110.27     80.90 o 
 -31  40   1      132.64       75.08     81.42 o 
 -28  40   1       18.12       17.87     70.62 o 
 -25  40   1      467.18      320.54     93.98 o 
 -22  40   1      157.68       93.18     85.11 o 
 -19  40   1      143.85      202.09     88.31 o 
 -16  40   1      154.66      220.29     84.38 o 
 -13  40   1        6.43      138.58     87.29 o 
 -10  40   1       48.95        4.56     84.10 o 
  -7  40   1        6.93        0.00     85.95 o 
  -4  40   1       13.18        0.19     96.63 o 
 -33  41   1      103.68      116.22     85.15 o 
 -30  41   1       37.85       21.47     73.29 o 
 -27  41   1       42.49       17.30     59.00 o 
 -24  41   1       38.80       12.83     83.36 o 
 -21  41   1       67.08       78.86     88.02 o 
 -18  41   1      325.80      424.89    103.22 o 
 -15  41   1        6.38       43.06     85.46 o 
 -12  41   1        0.05       15.28     89.83 o 
  -9  41   1        0.95        0.00     89.29 o 
  -6  41   1        3.05       78.12     96.42 o 
 -32  42   1        5.50        5.23     74.24 o 
 -29  42   1        0.42       37.04     69.09 o 
 -26  42   1      131.86      141.18     91.24 o 
 -23  42   1      135.57       81.32     90.12 o 
 -20  42   1       34.38        0.00     88.03 o 
 -17  42   1       50.80       82.77     87.25 o 
 -14  42   1      158.88      292.05     99.82 o 
 -11  42   1       54.08       37.10     94.79 o 
 -28  43   1       17.71       55.04     71.88 o 
 -25  43   1        6.66        8.36     91.16 o 
 -22  43   1       33.31       43.30     91.65 o 
 -19  43   1       52.37       97.56     94.74 o 
 -16  43   1       18.51       18.94     87.75 o 
 -13  43   1        1.06       14.06     96.32 o 
 -24  44   1        7.82       14.36     95.53 o 
 -21  44   1       17.18       51.76     99.24 o 
 -18  44   1       26.59       40.17     93.84 o 
   0   1   2       20.98        3.51     12.47 o 
  -2   2   2     4109.81     3565.76     56.43 o 
   1   2   2     6816.60     6056.93     86.11 o 
  -4   3   2     1605.54     1574.13     47.88 o 
  -1   3   2     4907.09     5001.70     72.58 o 
   2   3   2       80.44      117.87     20.59 o 
  -6   4   2      533.40      462.11     21.81 o 
  -3   4   2    10412.61    10586.66    169.75 o 
   0   4   2      948.70      681.05     35.63 o 
   3   4   2     8325.88     8554.69    143.37 o 
  -8   5   2      533.62      543.49     24.39 o 
  -5   5   2      128.30      159.05     19.99 o 
  -2   5   2       98.33       73.09     12.40 o 
   1   5   2     2912.79     3032.68     52.44 o 
   4   5   2    26848.24    28245.08    308.52 o 
 -10   6   2     1374.32     1471.39     33.04 o 
  -7   6   2     2019.46     1821.54     43.08 o 
  -4   6   2    13512.02    14297.20    206.34 o 
  -1   6   2     2353.11     1862.71     53.81 o 
   2   6   2       14.64        2.22     12.93 o 
   5   6   2     2294.51     2643.07     47.18 o 
 -12   7   2     2293.73     2083.17     57.23 o 
  -9   7   2     3826.32     4098.08     65.23 o 
  -6   7   2     5097.42     5466.57     91.31 o 
  -3   7   2      779.77      885.73     33.98 o 
   0   7   2      898.31      964.56     27.04 o 
   3   7   2    29197.76    29844.80    401.26 o 
   6   7   2      349.72      283.14     21.02 o 
 -14   8   2     3865.66     3951.78     62.06 o 
 -11   8   2       32.93       34.49     16.07 o 
  -8   8   2    11554.36    10896.90    143.88 o 
  -5   8   2    20389.13    21614.63    395.51 o 
  -2   8   2    11664.43    11281.92    205.02 o 
   1   8   2     5565.57     6087.78     83.99 o 
   4   8   2     1607.51     1667.63     39.57 o 
   7   8   2     1929.54     2183.34     45.21 o 
 -16   9   2    12135.21    12196.40    151.66 o 
 -13   9   2     2113.76     2131.69     42.39 o 
 -10   9   2     3950.25     4366.54     79.76 o 
  -7   9   2      502.49      524.87     30.45 o 
  -4   9   2    21904.47    21983.41    264.64 o 
  -1   9   2     2467.53     2217.07     47.26 o 
   2   9   2     9676.77    10233.82    141.91 o 
   5   9   2       53.01       53.52     18.44 o 
   8   9   2      992.92      820.55     32.07 o 
 -18  10   2    10141.77    10488.75    134.41 o 
 -15  10   2     3519.53     3580.00     60.38 o 
 -12  10   2     2414.20     2468.28     49.53 o 
  -9  10   2      106.13       98.78     15.69 o 
  -6  10   2       11.39        0.19     13.22 o 
  -3  10   2     9358.17     9745.61    172.41 o 
   0  10   2      416.81      429.03     27.79 o 
   3  10   2     4082.45     3698.78     60.90 o 
   6  10   2    16133.49    17856.17    223.90 o 
   9  10   2    14538.64    15666.88    220.19 o 
 -20  11   2    12160.50    12333.30    172.80 o 
 -17  11   2     1755.65     1507.71     38.56 o 
 -14  11   2     9463.68    10159.18    168.01 o 
 -11  11   2      268.42      232.61     21.90 o 
  -8  11   2     2986.23     2891.04     59.05 o 
  -5  11   2     8493.49     8034.20    155.72 o 
  -2  11   2        0.02        7.79     16.23 o 
   1  11   2      101.18       99.04     18.96 o 
   4  11   2     1154.40     1119.06     35.14 o 
   7  11   2     1930.46     1740.77     42.52 o 
  10  11   2      961.28      721.40     59.31 o 
 -22  12   2      601.76      527.02     37.74 o 
 -19  12   2     7322.85     8159.78    112.89 o 
 -16  12   2       50.54       20.02     20.09 o 
 -13  12   2     8123.36     9301.41    131.95 o 
 -10  12   2     4778.18     4859.19     79.04 o 
  -7  12   2    10412.93    11376.94    199.26 o 
  -4  12   2     1035.92     1109.23     37.29 o 
  -1  12   2     7051.52     7799.69    112.62 o 
   2  12   2        8.03        9.19     18.18 o 
   5  12   2     1451.94     1661.56     41.73 o 
   8  12   2     1268.99     1024.43     42.63 o 
  11  12   2      336.69      311.44     34.79 o 
 -24  13   2       43.56       78.92     34.23 o 
 -21  13   2     5328.89     4907.83    100.33 o 
 -18  13   2     4978.90     4662.60     83.06 o 
 -15  13   2     4219.32     3940.75     72.61 o 
 -12  13   2        6.09       29.25     18.41 o 
  -9  13   2      184.23      211.53     22.66 o 
  -6  13   2      104.50       77.75     18.63 o 
  -3  13   2       20.59       20.74     17.96 o 
   0  13   2       22.25       22.81     18.53 o 
   3  13   2       61.82       22.50     20.03 o 
   6  13   2     2236.44     2031.00     52.14 o 
   9  13   2      483.37      583.87     49.47 o 
  12  13   2     2439.53     2034.79     60.49 o 
 -26  14   2     2621.04     2477.81     74.47 o 
 -23  14   2     2089.92     2183.61     66.66 o 
 -20  14   2     3568.57     3229.14     66.80 o 
 -17  14   2       80.60       40.09     22.24 o 
 -14  14   2        0.14       14.84     20.24 o 
 -11  14   2     1137.74     1073.42     41.19 o 
  -8  14   2       16.14       22.37     17.36 o 
  -5  14   2     1299.94     1174.93     34.64 o 
  -2  14   2     1493.45     1669.66     55.82 o 
   1  14   2        0.06        0.00     20.09 o 
   4  14   2      887.67     1064.84     53.16 o 
   7  14   2      135.85      129.92     29.11 o 
  10  14   2     2457.05     2676.73     66.78 o 
  13  14   2      265.43      218.07     42.95 o 
 -28  15   2      701.12      931.37     98.83 o 
 -25  15   2      140.81      109.42     38.51 o 
 -22  15   2     1642.48     1662.52     59.04 o 
 -19  15   2     8697.69     9331.44    135.58 o 
 -16  15   2     1577.60     1758.28     45.65 o 
 -13  15   2    16359.61    17849.62    209.58 o 
 -10  15   2     1554.92     1723.43     40.92 o 
  -7  15   2     4248.12     4225.08     68.77 o 
  -4  15   2     6986.78     7483.63    124.05 o 
  -1  15   2     8093.76     8023.38    119.78 o 
   2  15   2      121.41      110.00     24.14 o 
   5  15   2      165.15      210.02     32.71 o 
   8  15   2      405.77      456.19     43.90 o 
  11  15   2      763.09      653.98     46.34 o 
  14  15   2     5980.65     6701.90    138.35 o 
 -30  16   2      909.08      791.47     60.42 o 
 -27  16   2     3650.34     3765.65     94.67 o 
 -24  16   2     1923.00     2155.40     67.70 o 
 -21  16   2       11.63       46.34     29.28 o 
 -18  16   2        0.00        0.57     22.87 o 
 -15  16   2     2517.43     2241.66     59.44 o 
 -12  16   2    11413.17    11521.45    161.62 o 
  -9  16   2      775.76      716.40     32.52 o 
  -6  16   2      941.04      901.06     46.17 o 
  -3  16   2      322.58      372.98     29.32 o 
   0  16   2     2992.71     2936.91     61.10 o 
   3  16   2       31.35       27.03     22.90 o 
   6  16   2       15.12       32.84     30.71 o 
   9  16   2      101.06       94.38     36.31 o 
  12  16   2     7570.28     7479.73    146.48 o 
  15  16   2      761.20      909.64     91.54 o 
 -32  17   2      234.37      134.39     46.46 o 
 -29  17   2     4615.02     4511.85    108.33 o 
 -26  17   2      105.81       55.88     37.41 o 
 -23  17   2      445.34      329.04     40.29 o 
 -20  17   2       65.31       77.98     27.25 o 
 -17  17   2     1083.77      997.26     38.74 o 
 -14  17   2     1598.32     1522.77     41.34 o 
 -11  17   2     3501.74     3633.25     64.37 o 
  -8  17   2     1926.83     1908.46     49.46 o 
  -5  17   2      232.31      284.88     28.68 o 
  -2  17   2      862.86      944.65     39.80 o 
   1  17   2     9781.92    10888.53    154.07 o 
   4  17   2     1351.53     1341.03     47.89 o 
   7  17   2      205.80      280.40     35.54 o 
  10  17   2       85.15       56.11     38.04 o 
  13  17   2       38.20       37.17     41.87 o 
  16  17   2      204.25      253.72     49.93 o 
 -34  18   2       30.93       38.37     47.81 o 
 -31  18   2     2055.00     2056.34     78.71 o 
 -28  18   2      401.12      406.81     49.02 o 
 -25  18   2     3516.45     3261.90     85.36 o 
 -22  18   2        4.75        7.13     27.40 o 
 -19  18   2        2.13       27.85     22.30 o 
 -16  18   2       87.35       90.31     25.85 o 
 -13  18   2        4.53       22.36     21.62 o 
 -10  18   2     1270.49     1160.46     40.30 o 
  -7  18   2      809.67      789.16     38.80 o 
  -4  18   2     8886.47     9255.18    137.05 o 
  -1  18   2      856.95      778.71     35.40 o 
   2  18   2     2115.73     1982.66     55.64 o 
   5  18   2     1019.74     1123.37     51.73 o 
   8  18   2        3.03       23.01     33.37 o 
  11  18   2      334.86      414.84     56.46 o 
  14  18   2       51.56      100.72     46.09 o 
  17  18   2      231.76      256.11     56.24 o 
 -36  19   2      120.42      107.24     62.78 o 
 -33  19   2     1088.89     1219.74     73.63 o 
 -30  19   2      769.35      692.87     81.26 o 
 -27  19   2      530.77      545.00     50.31 o 
 -24  19   2     2104.64     2058.24     61.57 o 
 -21  19   2       54.27       28.23     25.06 o 
 -18  19   2     3435.84     3197.72     64.48 o 
 -15  19   2     2082.35     1880.00     47.43 o 
 -12  19   2       37.40       68.44     25.07 o 
  -9  19   2      781.78      916.42     41.65 o 
  -6  19   2     3708.07     3638.95     72.34 o 
  -3  19   2        1.31        0.00     22.14 o 
   0  19   2      780.11      758.74     43.35 o 
   3  19   2       36.17       32.01     28.37 o 
   6  19   2      351.95      303.59     38.05 o 
   9  19   2      118.22       50.24     36.70 o 
  12  19   2       32.59        5.65     47.54 o 
  15  19   2      980.26     1091.34     74.80 o 
  18  19   2       17.02        6.22     63.61 o 
 -38  20   2      178.37      270.58     68.27 o 
 -35  20   2        2.07        1.13     67.12 o 
 -32  20   2      173.18      115.28     48.87 o 
 -29  20   2      207.04      181.93     40.82 o 
 -26  20   2        0.76        3.03     32.90 o 
 -23  20   2      769.24      958.76     53.95 o 
 -20  20   2      117.26       99.50     27.32 o 
 -17  20   2     9747.30    10619.03    143.25 o 
 -14  20   2      406.13      511.27     35.76 o 
 -11  20   2     2050.88     2461.07     59.47 o 
  -8  20   2     2781.23     2736.25     68.05 o 
  -5  20   2      777.36      858.47     40.64 o 
  -2  20   2      374.35      394.87     32.11 o 
   1  20   2     2888.53     2861.65     69.40 o 
   4  20   2      125.67       74.55     33.21 o 
   7  20   2        5.35        0.00     32.60 o 
  10  20   2      125.25      112.09     39.49 o 
  13  20   2      946.82     1116.46     77.44 o 
  16  20   2      520.60      397.33     67.71 o 
  19  20   2      344.37      651.67     96.03 o 
 -40  21   2       13.48      136.14     84.59 o 
 -37  21   2       36.07       48.24     52.11 o 
 -34  21   2      315.72      330.64     65.91 o 
 -31  21   2      360.97      493.89     54.39 o 
 -28  21   2     1201.27     1211.03     83.08 o 
 -25  21   2        3.53      156.81     36.41 o 
 -22  21   2       29.33       39.36     27.33 o 
 -19  21   2       22.76       50.69     25.41 o 
 -16  21   2     3805.44     4399.31     85.72 o 
 -13  21   2      670.02      683.27     48.32 o 
 -10  21   2     6569.67     6806.25    155.26 o 
  -7  21   2       44.65       78.54     28.00 o 
  -4  21   2      174.11      180.97     27.96 o 
  -1  21   2     2576.98     2592.44     65.23 o 
   2  21   2       87.90       85.56     33.39 o 
   5  21   2      117.19       73.56     34.78 o 
   8  21   2     1042.63     1196.10     60.63 o 
  11  21   2      208.74      211.35     49.92 o 
  14  21   2        7.96       32.38     54.23 o 
  17  21   2       57.71       87.87     66.22 o 
  20  21   2       10.11      117.18     93.15 o 
 -42  22   2       28.74       40.99     92.38 o 
 -39  22   2      384.43      301.15     72.12 o 
 -36  22   2       80.62      108.02     62.09 o 
 -33  22   2      801.50      888.24     67.43 o 
 -30  22   2        0.94       32.79     42.12 o 
 -27  22   2     1179.42     1187.54     60.58 o 
 -24  22   2       74.35       79.77     34.23 o 
 -21  22   2      140.36      132.60     29.12 o 
 -18  22   2     1725.78     1761.54     55.47 o 
 -15  22   2     9269.78     8840.00    137.39 o 
 -12  22   2      123.24      127.07     29.61 o 
  -9  22   2      389.71      274.15     33.62 o 
  -6  22   2     3968.79     4407.44     77.51 o 
  -3  22   2      919.50      900.65     50.13 o 
   0  22   2      385.47      433.95     41.11 o 
   3  22   2      716.82      878.89     52.56 o 
   6  22   2      334.70      288.54     43.87 o 
   9  22   2      222.64      161.88     43.21 o 
  12  22   2      521.43      553.16     62.13 o 
  15  22   2        0.04       88.97     66.66 o 
  18  22   2       35.87      104.37     99.19 o 
  21  22   2       23.05       49.24     98.03 o 
 -41  23   2       20.96       93.34    121.10 o 
 -38  23   2       34.52       14.73     74.46 o 
 -35  23   2      279.96      252.21     66.92 o 
 -32  23   2     1327.40     1283.36     76.97 o 
 -29  23   2       22.43       44.81     41.55 o 
 -26  23   2      819.17      843.54     58.81 o 
 -23  23   2     1988.86     1701.61     65.85 o 
 -20  23   2     1405.73     1314.06     45.91 o 
 -17  23   2     2390.81     2440.14     69.78 o 
 -14  23   2      368.53      261.88     42.40 o 
 -11  23   2      684.13      681.08     42.44 o 
  -8  23   2     2285.84     2232.39     58.79 o 
  -5  23   2      469.24      524.21     41.64 o 
  -2  23   2       25.15       29.49     31.07 o 
   1  23   2      964.16     1123.53     56.12 o 
   4  23   2     3133.14     3281.26     82.34 o 
   7  23   2     2106.85     2091.53     70.58 o 
  10  23   2      260.82      320.86     57.04 o 
  13  23   2       16.76       94.44     58.94 o 
  16  23   2      211.27      245.19     73.86 o 
  19  23   2        7.83       29.46     94.90 o 
 -40  24   2       82.29       48.37     84.26 o 
 -37  24   2       93.07       88.24     76.00 o 
 -34  24   2        6.07       29.61     71.11 o 
 -31  24   2     1518.99     1503.08     89.77 o 
 -28  24   2       70.29       47.87     42.58 o 
 -25  24   2       15.31       30.25     39.58 o 
 -22  24   2     1468.87     1631.63     56.35 o 
 -19  24   2      760.75      612.58     43.69 o 
 -16  24   2       40.83        7.90     29.18 o 
 -13  24   2        2.30        3.48     28.13 o 
 -10  24   2      124.83       97.50     32.03 o 
  -7  24   2     1450.70     1181.33     53.94 o 
  -4  24   2      667.04      840.73     52.06 o 
  -1  24   2      201.01      108.03     36.59 o 
   2  24   2        1.98        8.73     37.33 o 
   5  24   2      100.98      104.55     41.85 o 
   8  24   2       15.14       29.85     43.02 o 
  11  24   2      323.91      377.56     62.69 o 
  14  24   2      160.21      183.18     85.43 o 
  17  24   2       11.25       96.20     74.01 o 
 -42  25   2        3.47      128.45    133.57 o 
 -39  25   2        4.66       66.73     83.57 o 
 -36  25   2       11.26        3.88     73.42 o 
 -33  25   2       71.61      104.38     71.31 o 
 -30  25   2      700.82      782.70     71.22 o 
 -27  25   2      119.68       39.85     46.37 o 
 -24  25   2      227.00      145.95     51.28 o 
 -21  25   2     2735.67     2988.19     96.93 o 
 -18  25   2     2351.50     2100.87     68.82 o 
 -15  25   2       38.29       61.92     32.25 o 
 -12  25   2      171.64      216.09     34.55 o 
  -9  25   2     1409.38     1521.60     51.41 o 
  -6  25   2     2007.78     1949.85     66.90 o 
  -3  25   2       28.29       24.60     34.24 o 
   0  25   2       57.95      102.79     38.23 o 
   3  25   2      329.87      382.36     47.76 o 
   6  25   2     1848.65     1858.00     70.01 o 
   9  25   2       14.43       63.39     52.18 o 
  12  25   2        6.57       17.06     67.07 o 
  15  25   2       11.70        3.03     87.04 o 
 -41  26   2       24.50      119.98     89.27 o 
 -38  26   2       10.66      102.94     81.38 o 
 -35  26   2       17.09       63.37     73.16 o 
 -32  26   2        3.39        0.19     70.09 o 
 -29  26   2      271.02      285.94     71.64 o 
 -26  26   2       13.86       33.46     49.36 o 
 -23  26   2      586.67      750.19     65.74 o 
 -20  26   2      564.91      499.37     57.00 o 
 -17  26   2      818.36      791.74     71.79 o 
 -14  26   2       40.85       30.09     39.21 o 
 -11  26   2       77.70       36.30     31.53 o 
  -8  26   2      405.85      437.16     39.85 o 
  -5  26   2        4.27       48.56     39.20 o 
  -2  26   2     1659.20     1847.46     62.87 o 
   1  26   2     1272.89     1473.72     68.33 o 
   4  26   2      151.43      179.50     47.13 o 
   7  26   2       38.26       46.70     45.29 o 
  10  26   2      244.11      263.48     59.71 o 
  13  26   2       11.68       38.50     70.55 o 
  16  26   2       23.34       21.37     77.52 o 
 -40  27   2       36.44       88.53     85.52 o 
 -37  27   2       23.85       30.80     76.38 o 
 -34  27   2      512.94      520.35     89.48 o 
 -31  27   2      312.86      280.46     76.16 o 
 -28  27   2       41.63        8.97     58.15 o 
 -25  27   2       79.67       40.96     47.30 o 
 -22  27   2     3386.74     3293.15    105.13 o 
 -19  27   2       54.77       39.74     44.64 o 
 -16  27   2     1083.29     1082.25     69.71 o 
 -13  27   2      812.77      772.28     61.20 o 
 -10  27   2      278.53      255.88     55.92 o 
  -7  27   2       59.37       10.79     40.18 o 
  -4  27   2     1771.54     1877.52     70.29 o 
  -1  27   2        6.75       52.62     39.75 o 
   2  27   2      288.11      341.17     47.08 o 
   5  27   2      956.25     1029.89     69.69 o 
   8  27   2      224.20      242.34     73.69 o 
  11  27   2       28.22       53.59     69.39 o 
  14  27   2       14.39       32.33     86.20 o 
 -42  28   2        8.08       97.58    119.92 o 
 -39  28   2       36.38      104.20     86.77 o 
 -36  28   2       26.89        0.19     72.92 o 
 -33  28   2        5.07       53.78     70.81 o 
 -30  28   2      127.97      215.70     71.94 o 
 -27  28   2       22.56       41.40     64.74 o 
 -24  28   2     1085.27      986.22     93.15 o 
 -21  28   2      608.72      540.28     76.16 o 
 -18  28   2     2011.84     1953.91     80.94 o 
 -15  28   2      165.79      138.15     58.58 o 
 -12  28   2     1168.97     1386.32     98.73 o 
  -9  28   2       28.20       22.53     57.60 o 
  -6  28   2     3064.55     2858.72    103.33 o 
  -3  28   2     3459.12     3458.01    115.63 o 
   0  28   2      394.96      444.49     78.64 o 
   3  28   2      277.27      255.47     61.12 o 
   6  28   2      157.22       72.35     49.51 o 
   9  28   2        3.38        0.57     67.97 o 
  12  28   2       74.14       40.10     79.46 o 
 -41  29   2        7.73       80.16     89.00 o 
 -38  29   2        2.27       81.79     85.73 o 
 -35  29   2      566.12      695.05     96.60 o 
 -32  29   2       44.77       49.12     69.89 o 
 -29  29   2       81.79      128.88     67.39 o 
 -26  29   2       79.35       48.23     62.67 o 
 -23  29   2     2116.46     2221.46    110.32 o 
 -20  29   2      247.06      275.91     69.72 o 
 -17  29   2     1557.93     1719.89    107.45 o 
 -14  29   2      344.42      264.31     96.39 o 
 -11  29   2       14.88       18.94     57.29 o 
  -8  29   2      268.71      267.29     67.79 o 
  -5  29   2       55.45       53.52     64.00 o 
  -2  29   2      338.92      275.48     64.24 o 
   1  29   2       25.08       16.78     58.05 o 
   4  29   2      124.36       85.88     56.76 o 
   7  29   2        1.67       54.23     71.44 o 
  10  29   2       43.75       59.63     73.35 o 
  13  29   2       50.77       72.55     97.32 o 
 -40  30   2       21.72       33.10     88.43 o 
 -37  30   2      108.01       73.69     81.45 o 
 -34  30   2      456.23      543.92     92.46 o 
 -31  30   2      282.29      222.35     77.06 o 
 -28  30   2      442.59      274.49     77.25 o 
 -25  30   2       69.61       39.03     63.39 o 
 -22  30   2      311.23      398.72     85.82 o 
 -19  30   2       96.96      125.73     66.37 o 
 -16  30   2        6.86       32.39     60.19 o 
 -13  30   2      149.96      115.84     75.65 o 
 -10  30   2       20.10       25.98     59.90 o 
  -7  30   2     1629.62     1933.44    133.06 o 
  -4  30   2     1399.19     1358.84    106.44 o 
  -1  30   2      278.35      226.75     68.71 o 
   2  30   2        7.47        0.19     65.00 o 
   5  30   2        1.70      121.56     62.49 o 
   8  30   2       25.93       40.19     75.48 o 
  11  30   2        0.03       52.52     75.20 o 
 -39  31   2        4.02       24.12     85.46 o 
 -36  31   2      224.62      112.06     83.21 o 
 -33  31   2       89.84      219.94     86.63 o 
 -30  31   2      189.86      207.80     90.48 o 
 -27  31   2       17.10       33.50     63.20 o 
 -24  31   2      656.58      649.46     85.34 o 
 -21  31   2       33.64       37.03     67.08 o 
 -18  31   2      928.77      896.87     90.25 o 
 -15  31   2     3182.86     3371.37    134.70 o 
 -12  31   2      132.77       87.65     62.59 o 
  -9  31   2      161.23      102.69     65.83 o 
  -6  31   2        3.06        1.14     65.65 o 
  -3  31   2       50.51       89.89     69.62 o 
   0  31   2       28.99       68.13     72.17 o 
   3  31   2        2.90      121.86     79.02 o 
   6  31   2      104.80      120.64    147.10 o 
   9  31   2       16.17       15.80     89.84 o 
 -38  32   2       97.17       86.79     85.14 o 
 -35  32   2      313.04      283.25     87.63 o 
 -32  32   2      369.40      397.92     90.53 o 
 -29  32   2       43.52       33.00     69.85 o 
 -26  32   2      251.76      207.28     82.64 o 
 -23  32   2      391.40      438.76     80.11 o 
 -20  32   2      476.90      362.69     79.06 o 
 -17  32   2     1316.83     1613.00    220.56 o 
 -14  32   2        6.38       19.32     60.58 o 
 -11  32   2      117.58       66.73     63.11 o 
  -8  32   2       51.81       20.23     62.26 o 
  -5  32   2      884.93      753.21     95.53 o 
  -2  32   2       52.91        0.00     68.61 o 
   1  32   2      329.78      319.63     94.34 o 
   4  32   2      199.87       64.52     84.64 o 
   7  32   2       46.62       58.10    114.97 o 
 -40  33   2        4.82        0.00     89.59 o 
 -37  33   2      105.15      119.10     89.73 o 
 -34  33   2       82.05       83.96     81.58 o 
 -31  33   2       11.80       12.32     68.82 o 
 -28  33   2      572.88      421.43     81.57 o 
 -25  33   2      119.49      196.67     78.16 o 
 -22  33   2       24.77       40.38     71.88 o 
 -19  33   2      302.19      329.58     76.57 o 
 -16  33   2       80.87       71.59     69.81 o 
 -13  33   2     1127.93      992.78    102.28 o 
 -10  33   2      203.04      211.67     82.22 o 
  -7  33   2        3.84       53.57     75.13 o 
  -4  33   2       36.00       27.16     72.88 o 
  -1  33   2       79.50       23.52     77.35 o 
   2  33   2      203.91      189.85     89.52 o 
   5  33   2       25.66        0.00    105.14 o 
 -39  34   2        0.01      190.47    110.18 o 
 -36  34   2      397.69      375.41     92.40 o 
 -33  34   2      146.45      193.65     80.92 o 
 -30  34   2        0.07       60.72     72.63 o 
 -27  34   2        0.02       67.08     64.86 o 
 -24  34   2     1113.77     1234.92    145.23 o 
 -21  34   2     1064.31     1006.77    101.61 o 
 -18  34   2      279.12      443.63     83.34 o 
 -15  34   2      355.92      394.43     92.97 o 
 -12  34   2     1305.71     1518.78    119.48 o 
  -9  34   2      323.22      340.35    108.35 o 
  -6  34   2      372.17      467.85    117.68 o 
  -3  34   2       47.43       53.97     73.20 o 
   0  34   2       34.54        0.19     82.42 o 
   3  34   2       80.34       86.24     93.06 o 
 -38  35   2       23.58        0.00     83.15 o 
 -35  35   2       84.41      194.03     90.77 o 
 -32  35   2        5.20       22.04     75.54 o 
 -29  35   2       44.29       79.61     71.24 o 
 -26  35   2       13.36       23.84     74.92 o 
 -23  35   2     1128.04     1180.78    163.36 o 
 -20  35   2      702.61      841.79    100.57 o 
 -17  35   2      267.83      337.95     95.62 o 
 -14  35   2     1330.44     1713.29    121.30 o 
 -11  35   2       77.15       88.23     76.68 o 
  -8  35   2        0.97      112.35    121.02 o 
  -5  35   2       36.58       18.49     77.02 o 
  -2  35   2        7.90       42.35     83.90 o 
   1  35   2      402.15      451.69    100.06 o 
   4  35   2        0.05        0.00    121.04 o 
 -37  36   2       35.38       69.76     87.17 o 
 -34  36   2      121.81       81.15     81.63 o 
 -31  36   2       13.13       37.69     73.45 o 
 -28  36   2      592.82      613.92    103.49 o 
 -25  36   2       10.00       69.63     73.76 o 
 -22  36   2      129.53       56.68     79.76 o 
 -19  36   2        6.80       14.49     73.20 o 
 -16  36   2      108.36      156.30     78.38 o 
 -13  36   2        9.73       78.17     81.13 o 
 -10  36   2      107.98      117.76     77.20 o 
  -7  36   2      525.17      369.73     91.38 o 
  -4  36   2       28.98       12.76     83.07 o 
  -1  36   2       43.38       95.97     92.33 o 
   2  36   2      156.94       43.58     96.30 o 
 -36  37   2       33.02        0.00     81.51 o 
 -33  37   2      163.89      215.09     98.46 o 
 -30  37   2        8.14        0.19     73.07 o 
 -27  37   2      228.85      358.01     88.81 o 
 -24  37   2       51.43       65.46     78.83 o 
 -21  37   2        4.85       32.44     77.84 o 
 -18  37   2      186.92       98.34     79.15 o 
 -15  37   2      117.58       68.73     77.83 o 
 -12  37   2       28.32       14.00     80.49 o 
  -9  37   2       76.88       36.38     81.92 o 
  -6  37   2      153.37      125.44     88.98 o 
  -3  37   2        0.14       59.64     90.17 o 
   0  37   2       30.62       24.68     95.42 o 
 -35  38   2       50.64       49.06     84.10 o 
 -32  38   2      246.44      279.86    144.49 o 
 -29  38   2       17.77       28.82     69.90 o 
 -26  38   2      211.05      187.47     93.02 o 
 -23  38   2        7.29       28.84     82.12 o 
 -20  38   2       17.58        2.17     77.24 o 
 -17  38   2       61.86       57.90     81.27 o 
 -14  38   2      339.04      267.75     90.33 o 
 -11  38   2      216.61      326.11     91.70 o 
  -8  38   2       33.18       98.68     88.48 o 
  -5  38   2      269.74      234.71     95.16 o 
  -2  38   2       15.48       60.51     94.64 o 
 -34  39   2      158.67       93.84     87.74 o 
 -31  39   2      223.79      226.46     91.78 o 
 -28  39   2        0.23       85.00     89.76 o 
 -25  39   2        5.90       58.81     86.11 o 
 -22  39   2      163.14      100.40     83.59 o 
 -19  39   2       27.32       51.74     81.22 o 
 -16  39   2      156.97      319.07     90.52 o 
 -13  39   2      263.11      267.39    109.50 o 
 -10  39   2       84.95      105.93     90.44 o 
  -7  39   2       55.99       36.32     89.84 o 
  -4  39   2       12.34        0.00     95.83 o 
 -33  40   2       82.68       66.17     79.54 o 
 -30  40   2       73.99       57.22     74.09 o 
 -27  40   2        5.13       36.49     84.30 o 
 -24  40   2       11.06       66.93     87.34 o 
 -21  40   2       51.70      158.45     90.24 o 
 -18  40   2       17.49       22.35     82.79 o 
 -15  40   2       62.07       77.01     90.53 o 
 -12  40   2        3.07        8.38     87.17 o 
  -9  40   2       91.55       55.17     93.41 o 
 -29  41   2       10.90       71.50     69.53 o 
 -26  41   2       74.62       54.41     91.92 o 
 -23  41   2        1.29       40.46     90.12 o 
 -20  41   2        4.13       59.16     84.94 o 
 -17  41   2      214.75      194.26    107.69 o 
 -14  41   2       27.50       32.83     90.14 o 
 -11  41   2       72.58        0.00     92.86 o 
 -28  42   2       65.58       23.41     98.10 o 
 -25  42   2        1.20       48.16     92.85 o 
 -22  42   2       31.00       62.21     92.94 o 
 -19  42   2      240.69       98.00    100.86 o 
 -16  42   2       46.29        9.76     92.15 o 
 -13  42   2       30.88       91.28     99.57 o 
 -21  43   2        5.10       26.07     93.72 o 
   0   0   3    13515.23    13914.11    312.32 o 
   1   1   3      653.73      636.06     38.14 o 
  -1   2   3     7997.91     8453.62    120.46 o 
   2   2   3       55.83       37.58     19.19 o 
  -3   3   3     2828.77     3058.73     57.78 o 
   0   3   3       64.59       26.17     18.60 o 
   3   3   3       41.13       57.54     20.16 o 
  -5   4   3     3243.18     3162.23     59.47 o 
  -2   4   3    16252.91    18885.58    235.18 o 
   1   4   3    16015.37    17843.28    318.50 o 
   4   4   3     1068.85      997.43     35.22 o 
  -7   5   3     3682.52     3750.92     67.30 o 
  -4   5   3     9703.15     8626.81    173.18 o 
  -1   5   3     4446.49     4365.86     74.14 o 
   2   5   3     2153.80     2184.71     49.34 o 
   5   5   3     2073.05     2001.48     48.60 o 
  -9   6   3      173.89      199.93     26.19 o 
  -6   6   3      602.72      693.03     40.47 o 
  -3   6   3     7672.17     7903.41    194.15 o 
   0   6   3       85.28       39.15     19.16 o 
   3   6   3      301.08      271.82     25.62 o 
   6   6   3      924.67      968.97     47.36 o 
 -11   7   3      181.28      141.41     23.41 o 
  -8   7   3       79.64       70.98     25.86 o 
  -5   7   3      506.12      758.54     41.97 o 
  -2   7   3      586.66      632.39     27.78 o 
   1   7   3     1948.44     2151.02     48.87 o 
   4   7   3     1677.71     1761.87     42.26 o 
   7   7   3       17.76       14.84     21.43 o 
 -13   8   3      195.53      144.42     27.78 o 
 -10   8   3      325.02      226.85     31.37 o 
  -7   8   3     9868.24    10117.79    306.20 o 
  -4   8   3      643.21      910.72     44.67 o 
  -1   8   3       54.56       70.97     20.59 o 
   2   8   3     1979.13     1849.25     47.32 o 
   5   8   3     1066.38     1028.96     40.42 o 
   8   8   3     1185.69     1244.82     39.72 o 
 -15   9   3     6262.61     6457.18    121.82 o 
 -12   9   3     1756.40     1552.88     46.45 o 
  -9   9   3      736.29      744.07     45.26 o 
  -6   9   3     3550.32     4309.70    126.80 o 
  -3   9   3     3408.32     3241.40     81.40 o 
   0   9   3     4692.22     5341.66     83.24 o 
   3   9   3       79.22       55.34     21.82 o 
   6   9   3     4833.10     4397.61     75.08 o 
   9   9   3      402.08      374.02     30.69 o 
 -17  10   3      774.01      718.57     34.56 o 
 -14  10   3      848.53      977.12     34.71 o 
 -11  10   3     6327.05     6618.47    118.10 o 
  -8  10   3        0.30       30.90     25.85 o 
  -5  10   3        5.84        9.08     25.29 o 
  -2  10   3     8552.73    10377.31    297.30 o 
   1  10   3     6575.38     7395.16    126.68 o 
   4  10   3     1293.72     1196.37     40.57 o 
   7  10   3      205.26      231.40     28.08 o 
  10  10   3     2045.52     2198.60     65.02 o 
 -19  11   3     1665.85     1852.55     53.66 o 
 -16  11   3       48.81       13.29     23.40 o 
 -13  11   3        5.08       22.30     18.67 o 
 -10  11   3      664.03      782.42     51.50 o 
  -7  11   3        5.40       32.91     27.62 o 
  -4  11   3     3374.91     3607.17     79.33 o 
  -1  11   3     1322.59     1244.36     38.61 o 
   2  11   3     7574.62     7842.18    164.47 o 
   5  11   3     3560.31     3601.31     81.58 o 
   8  11   3      823.10      668.10     42.67 o 
  11  11   3       10.89       17.12     32.47 o 
 -21  12   3     3239.89     2930.35     76.85 o 
 -18  12   3     2834.31     2674.14     87.85 o 
 -15  12   3        7.75       16.00     22.32 o 
 -12  12   3       24.69        0.07     26.74 o 
  -9  12   3    11471.66    11422.87    245.02 o 
  -6  12   3     3367.75     3149.63     75.53 o 
  -3  12   3     2274.02     2077.99     48.63 o 
   0  12   3       23.26       25.64     23.33 o 
   3  12   3     1087.54     1229.85     40.48 o 
   6  12   3      508.87      604.93     37.17 o 
   9  12   3      880.63      840.14     51.83 o 
  12  12   3     1828.84     1644.40     64.23 o 
 -23  13   3        4.08       22.60     33.59 o 
 -20  13   3      471.17      469.51     37.08 o 
 -17  13   3      550.60      544.56     34.72 o 
 -14  13   3      628.67      677.97     38.26 o 
 -11  13   3       55.74       71.97     29.55 o 
  -8  13   3       45.27       60.73     30.06 o 
  -5  13   3      576.58      726.80     39.54 o 
  -2  13   3     1306.66     1296.17     41.69 o 
   1  13   3     3011.58     3129.13     63.92 o 
   4  13   3      298.82      298.80     30.95 o 
   7  13   3      176.44      114.45     31.27 o 
  10  13   3     1199.75     1448.76     59.78 o 
  13  13   3     1070.31     1256.79     78.73 o 
 -25  14   3     1057.02     1000.35     71.54 o 
 -22  14   3      775.41      863.32     65.38 o 
 -19  14   3      114.01      159.62     36.12 o 
 -16  14   3      574.04      623.38     44.49 o 
 -13  14   3        3.57       24.41     27.40 o 
 -10  14   3     4040.15     4107.85    106.69 o 
  -7  14   3      212.60      229.70     30.39 o 
  -4  14   3     4795.85     5158.32    157.45 o 
  -1  14   3     3382.97     3215.55     88.59 o 
   2  14   3        3.07       17.47     24.69 o 
   5  14   3       68.96       15.76     27.92 o 
   8  14   3      206.17      238.80     36.21 o 
  11  14   3     1089.60     1195.55     64.25 o 
  14  14   3     2956.58     2625.00     98.03 o 
 -27  15   3      303.12      254.63     53.57 o 
 -24  15   3     2051.65     1984.76     80.23 o 
 -21  15   3       18.06       18.85     40.49 o 
 -18  15   3      754.87      817.14     46.37 o 
 -15  15   3        2.87        9.57     28.41 o 
 -12  15   3        6.86        4.74     28.44 o 
  -9  15   3      614.45      690.02     46.67 o 
  -6  15   3       83.13       47.51     27.54 o 
  -3  15   3     3080.20     3298.60     94.54 o 
   0  15   3     1405.24     1596.29     63.58 o 
   3  15   3        8.55        3.51     26.29 o 
   6  15   3      176.72      170.06     34.43 o 
   9  15   3      929.95     1048.54     59.97 o 
  12  15   3     1053.98     1405.36     87.44 o 
  15  15   3       36.20       44.57     52.88 o 
 -29  16   3     1839.67     1785.19     87.04 o 
 -26  16   3       50.78       60.78     47.37 o 
 -23  16   3       92.03       93.44     45.39 o 
 -20  16   3     1482.93     1348.87     59.43 o 
 -17  16   3      508.66      515.13     44.46 o 
 -14  16   3      141.39      165.84     34.56 o 
 -11  16   3     1793.78     1957.75     64.99 o 
  -8  16   3       83.46       61.87     28.64 o 
  -5  16   3      866.82      855.38     49.16 o 
  -2  16   3       19.13       21.32     27.36 o 
   1  16   3       41.94       52.93     27.46 o 
   4  16   3      324.42      289.75     36.62 o 
   7  16   3      646.14      634.15     46.58 o 
  10  16   3     2067.69     1898.37     71.23 o 
  13  16   3      625.63      650.37     68.87 o 
  16  16   3       70.51       56.38     58.96 o 
 -31  17   3      864.26      854.65     75.64 o 
 -28  17   3      775.39      766.85     71.55 o 
 -25  17   3       51.93       42.45     47.89 o 
 -22  17   3       50.28       44.48     44.43 o 
 -19  17   3     1431.85     1335.53     78.13 o 
 -16  17   3      439.07      438.39     42.08 o 
 -13  17   3      613.41      645.68     43.49 o 
 -10  17   3      218.25      200.54     32.55 o 
  -7  17   3     2064.47     1934.75     92.83 o 
  -4  17   3        2.21        0.19     27.31 o 
  -1  17   3      306.96      329.50     42.85 o 
   2  17   3      116.02      112.20     32.71 o 
   5  17   3        6.13       24.61     32.92 o 
   8  17   3      470.81      410.69     48.86 o 
  11  17   3      158.10      231.25     47.42 o 
  14  17   3      697.71      756.73     73.13 o 
  17  17   3       28.21       37.97     57.17 o 
 -33  18   3        0.68       11.48     58.08 o 
 -30  18   3       16.23       43.51     53.86 o 
 -27  18   3      165.34      115.81     51.97 o 
 -24  18   3     1631.90     1765.66     82.66 o 
 -21  18   3     2204.81     2500.90    104.24 o 
 -18  18   3     3095.53     2914.28     91.87 o 
 -15  18   3      309.59      376.03     46.32 o 
 -12  18   3      845.62      885.69     47.52 o 
  -9  18   3       34.66       29.09     29.27 o 
  -6  18   3      336.21      331.15     37.25 o 
  -3  18   3       12.33       20.53     28.81 o 
   0  18   3      386.67      398.94     38.47 o 
   3  18   3      687.74      660.07     46.79 o 
   6  18   3     1719.03     1649.15     59.87 o 
   9  18   3     1272.76     1173.49     67.47 o 
  12  18   3      124.55      149.27     57.11 o 
  15  18   3       11.54       29.32     57.29 o 
  18  18   3      124.49      164.99     68.08 o 
 -35  19   3      208.44      241.97     67.97 o 
 -32  19   3     1087.47     1115.68     82.88 o 
 -29  19   3     1686.74     1941.78     92.12 o 
 -26  19   3      404.13      381.97     58.74 o 
 -23  19   3      107.13       88.13     48.30 o 
 -20  19   3      404.22      407.40     46.09 o 
 -17  19   3      727.96      794.20     68.51 o 
 -14  19   3      356.75      239.01     36.38 o 
 -11  19   3     1066.99     1296.25     51.75 o 
  -8  19   3     1525.80     1549.09     53.16 o 
  -5  19   3      509.38      418.14     38.73 o 
  -2  19   3      953.75      905.73     48.09 o 
   1  19   3      632.88      580.03     65.63 o 
   4  19   3      807.50      640.99     54.29 o 
   7  19   3        7.78       19.85     40.28 o 
  10  19   3      424.08      508.71     66.43 o 
  13  19   3      450.64      599.62     74.16 o 
  16  19   3        7.75       52.15     60.49 o 
  19  19   3      498.58      538.10     80.75 o 
 -37  20   3      630.80      688.40    102.50 o 
 -34  20   3       27.37       35.55     58.27 o 
 -31  20   3      344.20      311.96     64.13 o 
 -28  20   3        6.74       47.73     49.37 o 
 -25  20   3      180.83      299.13     53.71 o 
 -22  20   3      538.30      543.03     61.53 o 
 -19  20   3     1778.16     1699.74     59.43 o 
 -16  20   3       14.04       14.77     32.25 o 
 -13  20   3      236.94      191.79     35.55 o 
 -10  20   3      271.51      239.51     34.68 o 
  -7  20   3       24.94       29.00     29.27 o 
  -4  20   3      686.07      609.49     43.47 o 
  -1  20   3      196.00      200.76     40.49 o 
   2  20   3      134.75       44.49     37.92 o 
   5  20   3      458.40      370.05     48.82 o 
   8  20   3      368.26      398.26     68.61 o 
  11  20   3      317.47      375.67     65.38 o 
  14  20   3       54.77       39.52     62.07 o 
  17  20   3     1246.57     1486.67    152.01 o 
  20  20   3      206.65      127.53     76.32 o 
 -39  21   3      368.51      418.10     81.48 o 
 -36  21   3       82.51       61.12     64.26 o 
 -33  21   3      228.57      306.91     65.20 o 
 -30  21   3     2271.39     2087.92     95.55 o 
 -27  21   3       36.15       12.51     48.47 o 
 -24  21   3       33.73       36.77     42.76 o 
 -21  21   3     2367.85     2014.02     65.38 o 
 -18  21   3      559.51      383.98     42.35 o 
 -15  21   3      255.87      264.97     41.75 o 
 -12  21   3      283.13      231.56     44.12 o 
  -9  21   3     2643.48     2455.17    106.89 o 
  -6  21   3        6.88       42.74     32.17 o 
  -3  21   3       41.24       39.19     32.30 o 
   0  21   3      268.17      239.66     43.03 o 
   3  21   3      149.06      139.17     42.62 o 
   6  21   3      194.76      142.00     45.93 o 
   9  21   3       76.95       88.30     54.10 o 
  12  21   3      147.69      137.17     66.97 o 
  15  21   3      991.19     1070.67     98.10 o 
  18  21   3       50.04       48.52     70.69 o 
 -38  22   3      131.63      137.14     74.66 o 
 -35  22   3        3.74      106.42     69.74 o 
 -32  22   3        4.39       35.09     58.50 o 
 -29  22   3      569.08      472.55     58.71 o 
 -26  22   3       57.79       35.93     44.86 o 
 -23  22   3      281.68      344.80     51.26 o 
 -20  22   3      649.45      737.75     53.86 o 
 -17  22   3      166.58      131.47     37.64 o 
 -14  22   3     1010.80     1233.22     57.87 o 
 -11  22   3      276.98      381.36     48.11 o 
  -8  22   3      350.51      449.81     42.09 o 
  -5  22   3        0.55       37.79     33.25 o 
  -2  22   3      272.14      213.35     44.35 o 
   1  22   3      417.82      528.59     62.66 o 
   4  22   3      639.55      846.45     61.71 o 
   7  22   3     1217.13     1390.62     84.96 o 
  10  22   3      822.80      838.64     76.86 o 
  13  22   3       17.68       82.64     69.34 o 
  16  22   3       60.40      143.89     84.17 o 
 -40  23   3      299.64      316.29     69.87 o 
 -37  23   3      246.91      223.14     65.60 o 
 -34  23   3       51.32       91.05     56.41 o 
 -31  23   3      329.81      305.11     56.59 o 
 -28  23   3      619.06      615.99     61.34 o 
 -25  23   3      495.92      416.47     54.71 o 
 -22  23   3      496.14      533.64     56.57 o 
 -19  23   3      302.81      269.97     57.43 o 
 -16  23   3      921.74      716.03     49.30 o 
 -13  23   3        7.34       19.83     32.52 o 
 -10  23   3      485.25      723.51     47.35 o 
  -7  23   3        5.48        8.43     31.57 o 
  -4  23   3      670.34      803.78     56.66 o 
  -1  23   3      426.23      521.11     50.83 o 
   2  23   3      850.38     1001.21     76.52 o 
   5  23   3      592.25      558.89     58.50 o 
   8  23   3       31.68       75.45     55.22 o 
  11  23   3       40.98      142.33     81.67 o 
  14  23   3       24.13      118.80     75.91 o 
  17  23   3       90.54      143.01     88.35 o 
 -39  24   3      276.11      264.70     74.42 o 
 -36  24   3        2.98       41.20     56.52 o 
 -33  24   3        1.78       24.05     53.57 o 
 -30  24   3      332.68      337.14     56.90 o 
 -27  24   3       31.85       43.71     47.40 o 
 -24  24   3        4.11       41.75     44.37 o 
 -21  24   3     3653.33     3845.34    124.98 o 
 -18  24   3      634.39      773.96     52.78 o 
 -15  24   3     1052.93      755.02     49.48 o 
 -12  24   3      681.94      588.64     51.72 o 
  -9  24   3      167.21      139.20     36.81 o 
  -6  24   3     1405.46     1519.87     60.64 o 
  -3  24   3        5.65        4.55     40.29 o 
   0  24   3        0.33       24.78     43.12 o 
   3  24   3      255.88      158.44     49.42 o 
   6  24   3      637.94      655.31     68.45 o 
   9  24   3       45.77       87.04     58.42 o 
  12  24   3       33.25       88.06     71.50 o 
  15  24   3       53.29       49.42     80.65 o 
 -38  25   3       10.80       41.45     70.49 o 
 -35  25   3       11.47       86.32     70.82 o 
 -32  25   3      102.04       81.28     58.87 o 
 -29  25   3      276.10      258.07     58.43 o 
 -26  25   3      360.81      397.06     54.53 o 
 -23  25   3      357.39      223.20     49.57 o 
 -20  25   3      148.26      140.22     41.46 o 
 -17  25   3      452.28      497.84     47.71 o 
 -14  25   3      137.28      144.39     38.82 o 
 -11  25   3      376.34      411.82     47.11 o 
  -8  25   3       54.88       18.97     34.58 o 
  -5  25   3      856.86     1108.14     65.29 o 
  -2  25   3       38.07       56.89     42.76 o 
   1  25   3     4043.68     3662.37    100.63 o 
   4  25   3      583.61      629.20     61.31 o 
   7  25   3       52.71       73.61     57.57 o 
  10  25   3       73.72       59.15     70.27 o 
  13  25   3      379.01      398.27     86.17 o 
 -40  26   3       16.31       52.08     87.06 o 
 -37  26   3       63.45      113.07     70.67 o 
 -34  26   3        0.01       39.06     63.10 o 
 -31  26   3      367.41      312.75     66.84 o 
 -28  26   3      288.49      191.29     62.05 o 
 -25  26   3       15.88       23.54     52.01 o 
 -22  26   3      349.40      421.18     49.73 o 
 -19  26   3      252.17      321.10     46.17 o 
 -16  26   3       21.71       12.38     37.64 o 
 -13  26   3      539.42      490.14     48.52 o 
 -10  26   3      172.83      190.08     40.63 o 
  -7  26   3      715.73      744.67     78.73 o 
  -4  26   3     2171.43     1930.89     74.54 o 
  -1  26   3       17.32       62.42     45.76 o 
   2  26   3       49.06       55.35     49.19 o 
   5  26   3      318.15      329.05     62.27 o 
   8  26   3      156.73      122.39     62.25 o 
  11  26   3      174.56      131.82     79.27 o 
  14  26   3       49.02       24.67     82.52 o 
 -39  27   3        3.82       51.86     91.48 o 
 -36  27   3      129.14      182.64     71.07 o 
 -33  27   3       98.13       94.09     64.62 o 
 -30  27   3      422.78      353.26     67.66 o 
 -27  27   3       71.91       28.29     55.89 o 
 -24  27   3     1739.42     1731.60    118.67 o 
 -21  27   3      121.67      114.76     46.42 o 
 -18  27   3        3.66       24.01     42.58 o 
 -15  27   3      387.59      504.60     48.85 o 
 -12  27   3        0.27       24.92     37.34 o 
  -9  27   3      122.66       91.96     45.15 o 
  -6  27   3      301.33      244.10     49.32 o 
  -3  27   3      396.65      367.33     54.29 o 
   0  27   3      769.91      695.31     76.19 o 
   3  27   3      607.72      674.28     65.88 o 
   6  27   3       24.93       24.26     60.54 o 
   9  27   3      426.41      266.46     90.15 o 
  12  27   3       18.08      110.24    114.01 o 
 -38  28   3        1.95       63.81     87.52 o 
 -35  28   3      227.22      206.45     70.03 o 
 -32  28   3       49.04       71.80     65.91 o 
 -29  28   3      189.10      372.41     68.12 o 
 -26  28   3      853.51      725.70     73.95 o 
 -23  28   3      148.35      116.28     63.61 o 
 -20  28   3     1217.93     1160.72     83.40 o 
 -17  28   3       21.99       12.67     41.99 o 
 -14  28   3     1592.02     1756.64     77.32 o 
 -11  28   3        0.14       15.67     42.79 o 
  -8  28   3      726.20      799.44     61.46 o 
  -5  28   3       76.19       32.23     45.90 o 
  -2  28   3      307.19      335.82     54.32 o 
   1  28   3        5.19       25.51     50.69 o 
   4  28   3       80.66       64.48     58.75 o 
   7  28   3       77.49       80.50     66.14 o 
  10  28   3        0.34        0.00     76.83 o 
 -37  29   3       98.36       70.36     87.37 o 
 -34  29   3       62.27        5.28     63.19 o 
 -31  29   3        3.00       76.61     61.31 o 
 -28  29   3       17.28      103.16     59.80 o 
 -25  29   3      400.59      449.92     64.48 o 
 -22  29   3      174.48      158.52     50.44 o 
 -19  29   3      615.21      517.31     56.63 o 
 -16  29   3     1316.25     1613.67     76.42 o 
 -13  29   3      341.36      303.91     49.18 o 
 -10  29   3        0.50       45.41     52.57 o 
  -7  29   3       80.37       81.12     55.29 o 
  -4  29   3       13.65       10.70     55.94 o 
  -1  29   3      256.72      204.56     58.94 o 
   2  29   3        0.74       60.15     54.32 o 
   5  29   3        0.40       56.04     61.44 o 
   8  29   3      269.20      396.93     88.08 o 
 -39  30   3       15.14       70.24     91.84 o 
 -36  30   3      136.67      135.93     85.37 o 
 -33  30   3       11.83        6.92     65.54 o 
 -30  30   3      238.72      245.05     67.13 o 
 -27  30   3      383.74      350.45     66.53 o 
 -24  30   3      141.32      181.82     80.70 o 
 -21  30   3      485.14      466.25     59.24 o 
 -18  30   3     1536.48     1520.21     77.92 o 
 -15  30   3       71.77       76.09     46.79 o 
 -12  30   3       24.02       38.54     55.74 o 
  -9  30   3     1382.04     1499.25    107.30 o 
  -6  30   3      157.91      111.74     59.45 o 
  -3  30   3      667.54      703.07     79.50 o 
   0  30   3       25.30       92.92     64.23 o 
   3  30   3      146.09      114.29     69.72 o 
   6  30   3        1.47       35.51     65.71 o 
   9  30   3        1.39       69.11     85.03 o 
 -38  31   3       13.74        5.87     90.69 o 
 -35  31   3        0.29      123.41     83.29 o 
 -32  31   3       12.32        5.28     65.34 o 
 -29  31   3      282.57      354.04     92.15 o 
 -26  31   3      432.05      382.99     70.11 o 
 -23  31   3      223.88       96.14     57.64 o 
 -20  31   3     1722.09     1884.48     84.48 o 
 -17  31   3      109.19      184.29     53.26 o 
 -14  31   3      310.11      338.79     55.74 o 
 -11  31   3        1.22       58.40     57.62 o 
  -8  31   3       52.66       92.66     58.04 o 
  -5  31   3        0.06       49.13     59.97 o 
  -2  31   3      509.41      548.99     76.91 o 
   1  31   3       27.22       85.13     66.56 o 
   4  31   3       28.95        0.00     78.13 o 
   7  31   3       22.34        0.00    111.93 o 
 -37  32   3       43.63       57.82     92.61 o 
 -34  32   3      151.28      184.95     87.23 o 
 -31  32   3      116.39       68.91     64.39 o 
 -28  32   3     1690.00     1834.34    108.20 o 
 -25  32   3       19.35       24.39     58.54 o 
 -22  32   3      845.23      760.88     66.63 o 
 -19  32   3     1024.62      879.04     69.14 o 
 -16  32   3      456.46      423.56     57.19 o 
 -13  32   3      201.53      147.97     63.11 o 
 -10  32   3      144.42       90.55     61.19 o 
  -7  32   3        0.06       17.54     57.84 o 
  -4  32   3        0.01       48.10     64.42 o 
  -1  32   3      103.32       48.80     68.50 o 
   2  32   3        0.38       22.14     73.49 o 
   5  32   3        4.65       73.80     89.81 o 
 -36  33   3       84.51      110.32     88.78 o 
 -33  33   3       58.38       88.23     80.94 o 
 -30  33   3      181.46      115.88     65.96 o 
 -27  33   3      357.69      357.80     75.01 o 
 -24  33   3        4.06        5.39     59.25 o 
 -21  33   3      236.40      213.29     69.13 o 
 -18  33   3       22.48       43.70     51.88 o 
 -15  33   3       74.20       55.55     59.76 o 
 -12  33   3        5.76       91.21     61.69 o 
  -9  33   3      123.97      196.89     66.16 o 
  -6  33   3      120.14      152.73     67.80 o 
  -3  33   3        0.77        8.99     67.70 o 
   0  33   3       21.38       32.99     68.87 o 
   3  33   3       22.82        6.89     90.13 o 
 -35  34   3       48.55       11.23     91.05 o 
 -32  34   3       21.63       39.71     83.22 o 
 -29  34   3      200.63      167.32     79.08 o 
 -26  34   3      121.06      199.42     90.04 o 
 -23  34   3       15.00       27.71     53.66 o 
 -20  34   3       17.60       35.05     51.81 o 
 -17  34   3      946.64     1020.11     93.48 o 
 -14  34   3       93.79      140.53     62.61 o 
 -11  34   3      150.61      164.28     70.62 o 
  -8  34   3      215.97      228.40     87.60 o 
  -5  34   3      113.46       40.29     88.11 o 
  -2  34   3       16.91       44.96     72.68 o 
   1  34   3       55.73       53.39     75.90 o 
 -34  35   3       61.29      248.60     97.88 o 
 -31  35   3       37.13       32.64     80.92 o 
 -28  35   3        4.28       85.14     65.93 o 
 -25  35   3        1.31       24.06     79.39 o 
 -22  35   3       15.40       49.35     65.48 o 
 -19  35   3       65.02       29.16     64.92 o 
 -16  35   3      355.66      319.53     70.54 o 
 -13  35   3     2211.38     2162.35    193.57 o 
 -10  35   3      211.61      141.12     84.37 o 
  -7  35   3       26.23       33.21     80.28 o 
  -4  35   3       71.50       97.84     72.93 o 
  -1  35   3       39.44       21.26     80.81 o 
 -33  36   3       22.20       45.82     86.45 o 
 -30  36   3        9.13       99.69     79.34 o 
 -27  36   3        8.29       15.72     84.33 o 
 -24  36   3      323.31      311.49     93.06 o 
 -21  36   3        1.55       20.14     65.69 o 
 -18  36   3       58.73      113.39     67.38 o 
 -15  36   3      120.85      208.01     72.03 o 
 -12  36   3      649.24      825.70    110.08 o 
  -9  36   3      221.12      249.98     87.44 o 
  -6  36   3        9.33        0.19     87.58 o 
  -3  36   3       18.55      108.47     80.03 o 
 -32  37   3       13.69        9.90     77.84 o 
 -29  37   3        7.37       26.18     71.84 o 
 -26  37   3       23.80        0.00     83.73 o 
 -23  37   3      451.15      446.64     78.05 o 
 -20  37   3       10.03       18.88     66.63 o 
 -17  37   3      445.32      354.75     84.19 o 
 -14  37   3       44.83       53.69     80.52 o 
 -11  37   3       75.27       66.51     86.38 o 
  -8  37   3       54.24       59.53     90.49 o 
  -5  37   3        0.56        0.00     97.53 o 
 -31  38   3        1.80       28.89     83.09 o 
 -28  38   3        0.12       72.53     90.14 o 
 -25  38   3      169.99      175.52     93.91 o 
 -22  38   3        0.23       54.51     72.94 o 
 -19  38   3        4.55        0.00     68.32 o 
 -16  38   3      356.21      352.07     79.22 o 
 -13  38   3       24.35       52.19     86.42 o 
 -10  38   3      218.73      106.78     99.13 o 
  -7  38   3       16.75       34.33     90.05 o 
 -30  39   3       95.43       52.38     79.94 o 
 -27  39   3       56.42      113.16     94.36 o 
 -24  39   3      257.42      346.53    100.93 o 
 -21  39   3       28.93       71.65     72.87 o 
 -18  39   3        8.62       30.61     73.41 o 
 -15  39   3      396.15      278.01    104.00 o 
 -12  39   3       52.09      163.32     95.38 o 
  -9  39   3      137.46      191.63    102.33 o 
 -26  40   3       16.22       14.08     99.78 o 
 -23  40   3        4.10        0.00     73.85 o 
 -20  40   3        5.30       44.06     74.64 o 
 -17  40   3        0.21       34.69     76.44 o 
 -14  40   3       24.23       85.88     95.92 o 
  -1   1   4      140.20      166.89     28.12 o 
  -3   2   4        6.44        4.68     23.89 o 
   0   2   4     1281.18     1197.84     42.53 o 
  -5   3   4        1.87       33.70     24.35 o 
  -2   3   4       73.87       41.11     23.91 o 
   1   3   4     9330.97    10607.68    152.48 o 
  -7   4   4       13.27        7.87     29.39 o 
  -4   4   4      219.28      192.09     42.08 o 
  -1   4   4      360.91      427.64     31.27 o 
   2   4   4      331.61      274.44     29.98 o 
  -9   5   4      674.90      626.25     45.22 o 
  -6   5   4      495.41      648.07     52.09 o 
  -3   5   4      418.98      326.14     43.19 o 
   0   5   4     1009.33      991.01     63.73 o 
   3   5   4     2440.99     2398.70     71.50 o 
 -11   6   4       44.69       22.17     30.92 o 
  -8   6   4     2283.86     2336.00     67.75 o 
  -5   6   4     6045.63     5930.41    114.74 o 
  -2   6   4      463.73      473.43     42.80 o 
   1   6   4     1232.82     1327.74     45.04 o 
   4   6   4       55.79       79.30     40.72 o 
 -13   7   4      111.46       59.14     31.86 o 
 -10   7   4      585.20      507.26     44.21 o 
  -7   7   4     1552.58     1582.77     58.68 o 
  -4   7   4      939.10      941.33     56.74 o 
  -1   7   4      668.06      929.63     80.27 o 
   2   7   4      101.89      164.51     36.70 o 
   5   7   4      127.41       30.72     33.69 o 
 -15   8   4      680.49      509.82     60.75 o 
 -12   8   4      974.20      868.80     71.30 o 
  -9   8   4     2790.35     2505.30     82.87 o 
  -6   8   4     1765.07     1932.88     84.94 o 
  -3   8   4       50.69       53.53     33.17 o 
   0   8   4     3006.32     2741.81     74.45 o 
   3   8   4      133.00       50.74     35.16 o 
   6   8   4     1394.34     1446.53     64.07 o 
 -17   9   4       22.21       25.48     45.25 o 
 -14   9   4      627.57      541.66     57.14 o 
 -11   9   4       32.47       12.94     33.38 o 
  -8   9   4       81.26       56.21     34.43 o 
  -5   9   4      213.54      113.24     34.60 o 
  -2   9   4     1248.46     1234.12     57.87 o 
   1   9   4       57.01       30.85     33.78 o 
   4   9   4       36.09       22.73     36.92 o 
   7   9   4     1153.28     1300.73     76.44 o 
 -19  10   4     1546.05     1406.76     83.17 o 
 -16  10   4      379.81      349.04     44.86 o 
 -13  10   4     2521.88     2342.79     72.63 o 
 -10  10   4      237.02      273.75     40.54 o 
  -7  10   4      774.57      994.26     58.88 o 
  -4  10   4      455.78      607.82     54.31 o 
  -1  10   4      634.21      489.68     45.55 o 
   2  10   4      443.88      464.02     41.42 o 
   5  10   4      106.88      123.97     40.40 o 
   8  10   4     1716.06     1676.87     80.62 o 
 -21  11   4      737.01      782.17     98.10 o 
 -18  11   4     9965.89     9070.99    238.43 o 
 -15  11   4     2665.56     2398.40     93.62 o 
 -12  11   4     1869.97     1661.03     62.95 o 
  -9  11   4     3334.27     3410.50    134.59 o 
  -6  11   4      219.05      218.05     38.80 o 
  -3  11   4       61.27      179.61     38.79 o 
   0  11   4      335.59      291.97     44.74 o 
   3  11   4       73.75       82.38     39.07 o 
   6  11   4        3.19       41.90     43.74 o 
   9  11   4      467.28      437.12     70.45 o 
 -23  12   4      463.28      616.27     81.30 o 
 -20  12   4      182.43       87.02     51.40 o 
 -17  12   4        5.86        6.00     39.40 o 
 -14  12   4        8.45       58.25     36.69 o 
 -11  12   4      169.02      192.33     38.27 o 
  -8  12   4     1741.77     1500.61     60.75 o 
  -5  12   4     1371.33     1389.87     73.70 o 
  -2  12   4      126.55       84.48     35.33 o 
   1  12   4       51.96       17.50     34.42 o 
   4  12   4      781.52      662.94     54.81 o 
   7  12   4       60.43        9.85     53.76 o 
  10  12   4      180.69      192.09     66.82 o 
 -25  13   4       14.85       17.40     60.95 o 
 -22  13   4      219.66      309.08     89.66 o 
 -19  13   4     8002.41     7783.73    185.32 o 
 -16  13   4       63.03       77.28     40.61 o 
 -13  13   4       46.45        7.79     35.51 o 
 -10  13   4       82.09       63.63     36.74 o 
  -7  13   4     1277.10     1392.77     60.07 o 
  -4  13   4       71.88       99.70     34.79 o 
  -1  13   4      825.43      778.24     49.86 o 
   2  13   4       57.23       20.73     32.56 o 
   5  13   4      258.47       90.83     43.13 o 
   8  13   4     1425.90     1195.07     91.87 o 
  11  13   4       21.73       28.21     59.66 o 
 -27  14   4        8.04       64.04     64.71 o 
 -24  14   4     2218.01     2314.32    107.23 o 
 -21  14   4      123.89      213.95     54.19 o 
 -18  14   4      496.86      550.01     66.11 o 
 -15  14   4      837.29      646.28     67.01 o 
 -12  14   4       23.62       28.62     36.31 o 
  -9  14   4      183.49      113.66     38.69 o 
  -6  14   4        2.59        1.65     35.24 o 
  -3  14   4      615.87      762.82     52.57 o 
   0  14   4     1603.72     1785.08     82.50 o 
   3  14   4      253.69      252.06     68.25 o 
   6  14   4        7.13       44.33     54.96 o 
   9  14   4       63.36       47.03     60.91 o 
  12  14   4      603.38      601.37     78.60 o 
 -29  15   4        1.75        0.57     67.36 o 
 -26  15   4      457.92      590.34     83.12 o 
 -23  15   4      256.85      234.65     56.75 o 
 -20  15   4     1169.19     1175.95     78.03 o 
 -17  15   4       30.12       31.39     39.68 o 
 -14  15   4      235.28      203.50     43.89 o 
 -11  15   4      275.01      260.42     42.29 o 
  -8  15   4        0.12       43.11     38.30 o 
  -5  15   4      827.34      878.47     53.48 o 
  -2  15   4      157.14       75.54     37.68 o 
   1  15   4      218.76      178.23     40.32 o 
   4  15   4        8.35       12.16     46.99 o 
   7  15   4     3047.94     2706.80    149.46 o 
  10  15   4      196.02      277.36     67.79 o 
  13  15   4      482.63      443.71     77.78 o 
 -31  16   4      119.70      264.59     82.43 o 
 -28  16   4      247.07      357.67     74.46 o 
 -25  16   4     1665.91     1683.72     89.70 o 
 -22  16   4     2033.65     2114.61     89.40 o 
 -19  16   4      146.91      142.13     44.89 o 
 -16  16   4       58.05       46.95     41.05 o 
 -13  16   4        0.41        4.85     36.52 o 
 -10  16   4     2939.59     2784.18    143.30 o 
  -7  16   4       93.19       69.69     37.73 o 
  -4  16   4      614.07      660.66     48.70 o 
  -1  16   4      989.80     1106.60     58.42 o 
   2  16   4      914.27     1163.49     61.25 o 
   5  16   4     1640.36     1534.22    102.38 o 
   8  16   4     1557.87     1823.46    101.09 o 
  11  16   4     4675.67     4568.94    158.82 o 
  14  16   4      194.04      347.25     79.32 o 
 -33  17   4        1.21       90.00     95.15 o 
 -30  17   4       11.81       19.13     67.15 o 
 -27  17   4        0.00       34.61     66.54 o 
 -24  17   4     1789.34     1844.58     91.66 o 
 -21  17   4      959.56      996.71     91.20 o 
 -18  17   4      707.62      855.42     59.61 o 
 -15  17   4      356.44      213.73     44.78 o 
 -12  17   4      699.95      773.76     58.23 o 
  -9  17   4      678.26      823.52     53.84 o 
  -6  17   4      260.92      249.70     41.30 o 
  -3  17   4      335.21      361.78     43.96 o 
   0  17   4      639.57      669.47     50.92 o 
   3  17   4      272.23      310.13     66.67 o 
   6  17   4      793.04      783.72     85.16 o 
   9  17   4       50.42       30.42     62.46 o 
  12  17   4      103.87      198.75     74.48 o 
  15  17   4       47.76       36.33     77.16 o 
 -35  18   4      104.16       73.79     81.37 o 
 -32  18   4       34.97       19.49     74.22 o 
 -29  18   4        8.28        9.80     64.87 o 
 -26  18   4       10.16       57.60     55.32 o 
 -23  18   4       56.28       11.96     49.61 o 
 -20  18   4       89.45       21.74     44.08 o 
 -17  18   4      620.83      705.81     58.45 o 
 -14  18   4     2322.78     2090.86     74.30 o 
 -11  18   4       95.56       75.04     36.75 o 
  -8  18   4        0.61       36.28     36.64 o 
  -5  18   4       63.94       85.54     39.41 o 
  -2  18   4     1028.51     1144.48     59.87 o 
   1  18   4     4443.98     4257.22    167.92 o 
   4  18   4      958.69     1046.96     90.73 o 
   7  18   4        0.01       10.60     60.05 o 
  10  18   4      914.52     1005.45    119.17 o 
  13  18   4       20.71      140.87    108.21 o 
  16  18   4      250.65      162.44     85.03 o 
 -37  19   4        3.16        7.04     81.95 o 
 -34  19   4      108.10      143.49     81.43 o 
 -31  19   4        4.53       34.08     73.58 o 
 -28  19   4      406.00      558.76     74.15 o 
 -25  19   4      180.25       82.74     55.67 o 
 -22  19   4     1249.95     1420.47     86.79 o 
 -19  19   4     1774.74     1988.88     76.37 o 
 -16  19   4      202.42      194.68     46.88 o 
 -13  19   4     2787.73     2799.59     77.10 o 
 -10  19   4      117.53       98.32     39.76 o 
  -7  19   4     1813.06     1695.98     69.78 o 
  -4  19   4     1099.85      955.02     65.04 o 
  -1  19   4      243.81      236.20     48.95 o 
   2  19   4        1.98       40.80     53.96 o 
   5  19   4       82.34      102.32     62.00 o 
   8  19   4       36.53       42.33     65.52 o 
  11  19   4      363.74      312.98     78.01 o 
  14  19   4      272.17      281.42     80.72 o 
  17  19   4        0.55       55.12     83.51 o 
 -36  20   4       58.65        0.31     82.70 o 
 -33  20   4        3.35       31.71     79.56 o 
 -30  20   4       59.41       52.37     61.00 o 
 -27  20   4      416.50      302.31     65.47 o 
 -24  20   4      867.53      934.35     77.36 o 
 -21  20   4       76.58        6.02     49.49 o 
 -18  20   4        6.89       25.42     40.00 o 
 -15  20   4      206.74      153.13     40.55 o 
 -12  20   4      295.02      314.90     46.68 o 
  -9  20   4        0.48        0.38     36.79 o 
  -6  20   4       87.68       60.11     39.41 o 
  -3  20   4      658.75      722.65     55.17 o 
   0  20   4       74.87       16.14     44.84 o 
   3  20   4      795.60      772.83     73.17 o 
   6  20   4       51.77       79.77     68.90 o 
   9  20   4        3.06       35.45     68.27 o 
  12  20   4      135.35       73.99     77.73 o 
  15  20   4        1.40       19.20     77.36 o 
 -35  21   4       87.92       69.81     83.39 o 
 -32  21   4      134.09      125.59     77.17 o 
 -29  21   4        1.43       41.21     60.27 o 
 -26  21   4      725.78      688.03     72.92 o 
 -23  21   4      677.98      748.64     73.25 o 
 -20  21   4      511.14      502.20     71.89 o 
 -17  21   4      706.44      606.61     58.10 o 
 -14  21   4       70.26       36.75     40.34 o 
 -11  21   4        1.12       11.58     40.60 o 
  -8  21   4       65.04       16.86     39.35 o 
  -5  21   4        3.54       33.58     39.41 o 
  -2  21   4      310.90      276.25     50.91 o 
   1  21   4     1044.79     1233.90     82.28 o 
   4  21   4       62.96      169.88     72.92 o 
   7  21   4        0.19       32.08     62.15 o 
  10  21   4      219.89       61.13     70.71 o 
  13  21   4       65.93       23.00     78.36 o 
  16  21   4       63.13       73.73     85.70 o 
 -37  22   4      120.58      119.39     90.69 o 
 -34  22   4       57.62       46.04     79.82 o 
 -31  22   4       47.94        3.86     63.55 o 
 -28  22   4       15.72       55.30     58.47 o 
 -25  22   4      702.81      647.85     93.01 o 
 -22  22   4       54.37       21.36     48.26 o 
 -19  22   4     1384.74     1660.03     74.89 o 
 -16  22   4      593.17      627.74     60.98 o 
 -13  22   4      139.62       85.92     41.83 o 
 -10  22   4       32.70       33.80     42.48 o 
  -7  22   4      182.91      267.22     44.73 o 
  -4  22   4       34.55       27.64     45.89 o 
  -1  22   4      382.38      351.52     54.07 o 
   2  22   4      218.61      287.28     59.76 o 
   5  22   4      153.55      273.10     75.13 o 
   8  22   4       24.51       21.22     68.24 o 
  11  22   4        5.21      111.32     78.67 o 
  14  22   4      183.93       77.64     81.48 o 
 -36  23   4        3.81        3.43     82.18 o 
 -33  23   4        0.64        0.45     66.33 o 
 -30  23   4      119.31      168.43     66.18 o 
 -27  23   4       17.94       50.65     52.61 o 
 -24  23   4      486.99      350.55     58.38 o 
 -21  23   4      135.44       85.03     51.09 o 
 -18  23   4       89.34       75.47     42.71 o 
 -15  23   4       27.82       62.52     42.86 o 
 -12  23   4        1.08        4.84     39.24 o 
  -9  23   4       48.95        1.24     38.85 o 
  -6  23   4       55.51       61.88     41.86 o 
  -3  23   4        1.55        0.38     44.60 o 
   0  23   4       25.66       34.41     47.32 o 
   3  23   4       11.90       28.39     61.04 o 
   6  23   4       10.34       37.48     66.13 o 
   9  23   4        0.25       65.64     72.89 o 
  12  23   4      154.73      190.84     81.61 o 
 -35  24   4        2.63        0.00     65.35 o 
 -32  24   4       63.73       33.27     60.92 o 
 -29  24   4      220.11      189.30     78.49 o 
 -26  24   4       13.48       16.68     52.63 o 
 -23  24   4      194.52      251.98     57.04 o 
 -20  24   4      231.06      267.98     64.91 o 
 -17  24   4       67.19      129.17     46.21 o 
 -14  24   4      889.64      951.65     63.27 o 
 -11  24   4      258.01      272.54     45.39 o 
  -8  24   4      905.51     1004.22     67.23 o 
  -5  24   4      375.13      423.62     56.96 o 
  -2  24   4       54.87       38.96     48.80 o 
   1  24   4      743.00      935.62     81.80 o 
   4  24   4      224.84      162.44     74.69 o 
   7  24   4       81.46      101.70     72.36 o 
  10  24   4       71.71       92.37     79.13 o 
  13  24   4        1.36      126.91    100.55 o 
 -37  25   4       32.81       24.98     83.01 o 
 -34  25   4       64.40      126.71     64.19 o 
 -31  25   4        9.83       25.13     56.83 o 
 -28  25   4       22.41       10.25     56.94 o 
 -25  25   4        5.17       48.97     53.24 o 
 -22  25   4       92.73       55.45     50.24 o 
 -19  25   4     2073.46     1988.89     86.02 o 
 -16  25   4      899.88      782.63     67.63 o 
 -13  25   4      188.79      174.83     47.20 o 
 -10  25   4      202.29      134.41     46.29 o 
  -7  25   4      510.78      736.99     73.13 o 
  -4  25   4        4.83        6.38     48.87 o 
  -1  25   4       85.42       29.03     49.98 o 
   2  25   4      271.18      378.08     77.97 o 
   5  25   4        1.77       18.37     71.30 o 
   8  25   4       23.02      125.99     77.76 o 
  11  25   4       14.38      127.76    104.18 o 
 -36  26   4       20.69       56.67     84.26 o 
 -33  26   4       65.33       96.46     74.39 o 
 -30  26   4       50.58      104.49     61.13 o 
 -27  26   4        6.35        1.86     53.67 o 
 -24  26   4       98.12      151.80     63.76 o 
 -21  26   4        0.02        6.29     44.53 o 
 -18  26   4     1139.74     1257.77     72.11 o 
 -15  26   4      184.21      193.94     46.48 o 
 -12  26   4      203.30      178.69     48.08 o 
  -9  26   4     1170.48     1282.50     88.52 o 
  -6  26   4      405.69      309.57     56.45 o 
  -3  26   4      151.76      118.68     52.57 o 
   0  26   4        6.88       59.30     56.95 o 
   3  26   4      149.37      103.38     71.65 o 
   6  26   4        8.82       33.05     76.04 o 
   9  26   4       52.74       70.40     82.55 o 
 -35  27   4        7.60       47.19     74.42 o 
 -32  27   4       14.94      108.84     68.02 o 
 -29  27   4       10.94       11.09     61.68 o 
 -26  27   4       29.99       12.30     60.37 o 
 -23  27   4      205.06      118.69     61.95 o 
 -20  27   4      331.63      335.56     53.60 o 
 -17  27   4      123.44       64.40     46.77 o 
 -14  27   4      346.24      247.39     50.67 o 
 -11  27   4     1108.81     1211.12     68.02 o 
  -8  27   4        1.15       23.89     50.82 o 
  -5  27   4      123.54      117.71     54.01 o 
  -2  27   4      589.26      550.23     65.23 o 
   1  27   4       91.72       25.16     69.64 o 
   4  27   4       93.31      114.12     75.16 o 
   7  27   4       21.27       13.80     78.33 o 
 -34  28   4       40.20      116.60     74.65 o 
 -31  28   4       57.29      107.33     69.90 o 
 -28  28   4       13.09       23.31     62.14 o 
 -25  28   4       45.72       55.98     58.73 o 
 -22  28   4      319.40      366.41     69.57 o 
 -19  28   4     1476.16     1713.79     89.50 o 
 -16  28   4      105.45      115.03     50.71 o 
 -13  28   4       64.19       67.55     46.79 o 
 -10  28   4     1099.54     1374.21     84.39 o 
  -7  28   4      448.80      519.06     62.16 o 
  -4  28   4       33.49       45.58     54.51 o 
  -1  28   4      339.64      234.18     65.42 o 
   2  28   4       91.52      254.00     80.04 o 
   5  28   4       14.69      106.20     81.53 o 
 -33  29   4       87.23      152.56     78.46 o 
 -30  29   4       49.32      151.92     70.35 o 
 -27  29   4       52.11      141.14     73.30 o 
 -24  29   4      146.52      142.27     65.85 o 
 -21  29   4       43.71       52.85     54.94 o 
 -18  29   4      621.37      737.17     69.57 o 
 -15  29   4       93.93      209.76     57.66 o 
 -12  29   4      224.81      162.39     76.37 o 
  -9  29   4        8.07       19.32     55.73 o 
  -6  29   4       32.76       48.04     55.92 o 
  -3  29   4       13.22       34.67     56.65 o 
   0  29   4        0.13       92.09     75.53 o 
   3  29   4       20.54       15.66     74.64 o 
   6  29   4        3.74        7.40     82.83 o 
 -32  30   4        0.26       26.59     71.48 o 
 -29  30   4      378.71      401.99     88.71 o 
 -26  30   4        4.32       12.38     66.84 o 
 -23  30   4      213.46      137.28     66.75 o 
 -20  30   4        1.00       17.30     57.76 o 
 -17  30   4      990.74     1226.78    101.58 o 
 -14  30   4      278.20      261.20     58.55 o 
 -11  30   4      481.54      489.88     87.51 o 
  -8  30   4      128.27       45.35     65.34 o 
  -5  30   4      268.53      304.55     72.02 o 
  -2  30   4       18.33       48.91     66.28 o 
   1  30   4       10.71       36.22     74.14 o 
   4  30   4       33.06       33.30     78.52 o 
 -34  31   4       75.35       89.45     75.22 o 
 -31  31   4       10.54       12.30     69.56 o 
 -28  31   4       58.89       96.24     68.90 o 
 -25  31   4      163.74       55.16     65.64 o 
 -22  31   4       44.85       34.82     64.90 o 
 -19  31   4       11.78       21.76     56.65 o 
 -16  31   4      243.33      175.51     58.52 o 
 -13  31   4      296.61      210.67     70.71 o 
 -10  31   4        3.55       10.18     64.82 o 
  -7  31   4      333.86      280.48     76.95 o 
  -4  31   4       67.13      168.01     72.80 o 
  -1  31   4       57.96       35.45     96.00 o 
   2  31   4       23.68      126.87    115.82 o 
 -33  32   4      118.20      142.20     77.44 o 
 -30  32   4       18.31        8.31     70.77 o 
 -27  32   4        3.13       29.35     70.69 o 
 -24  32   4        2.93        7.82     65.52 o 
 -21  32   4       14.74       16.33     57.18 o 
 -18  32   4       29.79       53.02     56.85 o 
 -15  32   4      298.05      224.20     71.00 o 
 -12  32   4        0.00        0.94     64.81 o 
  -9  32   4      130.61       53.80     71.30 o 
  -6  32   4        2.46        0.00     67.46 o 
  -3  32   4       24.89       39.70     83.68 o 
   0  32   4       34.74        0.00    104.85 o 
 -32  33   4       33.27       34.65     74.00 o 
 -29  33   4        5.25        1.92     66.69 o 
 -26  33   4       82.31       90.95     72.06 o 
 -23  33   4        0.09       46.05     68.11 o 
 -20  33   4       65.06       76.73     59.93 o 
 -17  33   4       47.19       38.23     67.05 o 
 -14  33   4      162.28       57.46     68.58 o 
 -11  33   4      114.20      167.38     73.65 o 
  -8  33   4       32.58      139.48     74.32 o 
  -5  33   4       17.73       85.09     71.47 o 
  -2  33   4       71.20      152.08     93.31 o 
 -31  34   4       52.11       39.15     75.57 o 
 -28  34   4        9.32        6.68     60.62 o 
 -25  34   4       26.31       33.81     74.10 o 
 -22  34   4       33.18       25.66     69.97 o 
 -19  34   4      434.31      371.90     69.85 o 
 -16  34   4      174.39       98.26     70.73 o 
 -13  34   4      173.00      134.32     72.75 o 
 -10  34   4       26.33        9.03     70.73 o 
  -7  34   4        7.44        9.02     73.36 o 
  -4  34   4       13.66       18.46     76.59 o 
 -27  35   4        1.47       30.62     74.43 o 
 -24  35   4        0.01       87.16     73.86 o 
 -21  35   4        7.28       56.12     64.74 o 
 -18  35   4       33.42       57.52     71.11 o 
 -15  35   4      117.82       92.18     77.39 o 
 -12  35   4       68.43       89.86     74.83 o 
  -9  35   4       25.43       26.42     76.18 o 
  -6  35   4       20.97       79.72     80.27 o 
 -26  36   4       20.15       13.18     76.12 o 
 -23  36   4      114.50       76.92     77.65 o 
 -20  36   4      144.75      132.43     80.81 o 
 -17  36   4       47.16       58.83     79.11 o 
 -14  36   4      163.17      266.88    129.47 o 
 -11  36   4      242.39      255.62     83.57 o 
 -25  37   4        8.76      100.48     80.63 o 
 -22  37   4       23.33        0.19     79.88 o 
 -19  37   4        0.33      115.91     78.76 o 
 -16  37   4        8.59        0.19     77.69 o 
 -13  37   4      133.66      238.58     88.14 o 
   0   1   5       27.93       66.45     56.56 o 
  -2   2   5      742.43      669.94     79.21 o 
   1   2   5      138.17       86.69     60.17 o 
  -4   3   5      632.92      493.78     72.97 o 
  -1   3   5      238.95      243.78     63.02 o 
   2   3   5      220.48       60.44     45.26 o 
  -6   4   5      196.64      144.91     52.15 o 
  -3   4   5       13.18       26.38     56.46 o 
   0   4   5       54.72       11.44     46.46 o 
   3   4   5      101.58      120.60     50.80 o 
  -8   5   5     1272.03     1228.30     81.09 o 
  -5   5   5     1270.60     1482.50    102.21 o 
  -2   5   5      114.58       69.86     61.27 o 
   1   5   5     2576.53     2834.56    101.97 o 
   4   5   5        0.18       30.25     49.37 o 
 -10   6   5      500.09      529.63     66.01 o 
  -7   6   5        9.27        0.00     48.51 o 
  -4   6   5      111.24       84.42     60.44 o 
  -1   6   5       29.33       23.47     48.36 o 
   2   6   5     1392.25     1542.93     88.64 o 
   5   6   5       92.57       61.31     52.44 o 
 -12   7   5      660.12      942.32     77.44 o 
  -9   7   5     4541.26     4505.80    182.33 o 
  -6   7   5     2403.01     2363.33    102.08 o 
  -3   7   5      158.78      275.18     54.67 o 
   0   7   5     1276.18     1331.57    107.19 o 
   3   7   5      486.28      350.82     61.67 o 
   6   7   5      125.54      134.05     57.22 o 
 -14   8   5     3783.04     3462.93    112.28 o 
 -11   8   5     1442.68     1309.26     87.03 o 
  -8   8   5       45.65       47.68     51.08 o 
  -5   8   5        2.57        0.00     46.87 o 
  -2   8   5     1762.63     1912.42     90.86 o 
   1   8   5        4.67        6.02     51.16 o 
   4   8   5     1299.72     1415.70     87.11 o 
   7   8   5       92.05       84.31     54.64 o 
 -16   9   5        6.33       17.83     55.70 o 
 -13   9   5      710.77      953.24     79.63 o 
 -10   9   5      290.47      271.87     73.66 o 
  -7   9   5      434.49      528.49     66.08 o 
  -4   9   5       19.42       33.20     50.07 o 
  -1   9   5     1586.02     1761.71     93.18 o 
   2   9   5        5.05       76.51     53.71 o 
   5   9   5      123.34       99.56     56.10 o 
   8   9   5      157.12      130.77     57.27 o 
 -18  10   5     1400.68     1381.88     91.36 o 
 -15  10   5     4594.63     4523.38    195.09 o 
 -12  10   5      916.81      906.50     76.75 o 
  -9  10   5       37.06       59.01     52.88 o 
  -6  10   5     1540.97     1490.59    138.44 o 
  -3  10   5     1037.05     1283.61     82.63 o 
   0  10   5       24.17        1.80     51.21 o 
   3  10   5      870.14      919.85     76.21 o 
   6  10   5     1009.81      958.70     77.56 o 
   9  10   5       33.32       54.84     62.02 o 
 -20  11   5       59.12       62.72     70.12 o 
 -17  11   5       15.71       48.17     57.58 o 
 -14  11   5      483.40      614.30     97.09 o 
 -11  11   5       29.67        0.19     51.11 o 
  -8  11   5       19.16       26.73     44.63 o 
  -5  11   5        0.65       12.48     48.41 o 
  -2  11   5     1164.53     1198.72     99.26 o 
   1  11   5      315.33      209.74     52.05 o 
   4  11   5       34.92       71.20     56.52 o 
   7  11   5       31.66        7.54     56.04 o 
  10  11   5      102.71       61.37     68.73 o 
 -22  12   5       23.38       65.54     68.22 o 
 -19  12   5       15.76       20.64     66.64 o 
 -16  12   5      465.15      636.92     88.14 o 
 -13  12   5      186.46      187.66     71.50 o 
 -10  12   5     1105.35     1001.97     67.12 o 
  -7  12   5      789.59      711.55     60.24 o 
  -4  12   5      223.04      116.80     53.71 o 
  -1  12   5       82.96       67.51     46.67 o 
   2  12   5      359.93      394.25     56.59 o 
   5  12   5     1121.86     1396.31     92.44 o 
   8  12   5        6.78       43.06     67.60 o 
  11  12   5       83.44      127.36     74.90 o 
 -24  13   5      305.96      346.18     84.45 o 
 -21  13   5     3094.17     2860.07    165.22 o 
 -18  13   5        7.61       13.20     57.65 o 
 -15  13   5     1088.26     1318.11    114.69 o 
 -12  13   5      416.60      402.40     55.78 o 
  -9  13   5     2104.62     2028.03     78.05 o 
  -6  13   5        0.13       15.33     51.19 o 
  -3  13   5        5.73        3.22     49.82 o 
   0  13   5        0.06       27.81     47.36 o 
   3  13   5      639.00      597.25     70.00 o 
   6  13   5        0.35       26.32     66.05 o 
   9  13   5      247.22      291.12     80.21 o 
  12  13   5      274.90      306.39     81.33 o 
 -26  14   5      114.64      129.06     76.63 o 
 -23  14   5      203.01      232.79     71.82 o 
 -20  14   5      196.00      141.56     70.61 o 
 -17  14   5     1196.16     1015.41     95.67 o 
 -14  14   5      103.04       92.80     58.75 o 
 -11  14   5      289.33      177.60     50.04 o 
  -8  14   5     1434.10     1392.53     73.30 o 
  -5  14   5       61.07       36.74     53.84 o 
  -2  14   5      129.95      100.01     51.84 o 
   1  14   5      549.49      693.63     66.92 o 
   4  14   5       15.58       78.03     63.90 o 
   7  14   5      758.14      889.76     96.84 o 
  10  14   5      329.38      386.32     83.10 o 
  13  14   5       52.39       92.85     78.95 o 
 -28  15   5       74.38      100.08     78.24 o 
 -25  15   5       43.88      114.89     72.90 o 
 -22  15   5      539.96      683.55     91.28 o 
 -19  15   5       47.49       21.04     57.85 o 
 -16  15   5      620.54      770.83     75.02 o 
 -13  15   5      276.22      172.29     49.96 o 
 -10  15   5       51.04       45.45     45.85 o 
  -7  15   5      293.29      406.35     63.02 o 
  -4  15   5        0.42       19.87     47.78 o 
  -1  15   5     1524.95     1807.80     85.97 o 
   2  15   5      257.75      164.73     62.17 o 
   5  15   5      151.18      139.08     69.33 o 
   8  15   5       16.33       81.87     69.42 o 
  11  15   5        9.90       50.18     73.95 o 
  14  15   5       12.07       33.12     75.81 o 
 -30  16   5        0.48       26.31     79.79 o 
 -27  16   5        1.43       42.20     75.49 o 
 -24  16   5       11.66       56.59     71.80 o 
 -21  16   5        1.24        8.41     66.67 o 
 -18  16   5       37.02       23.94     58.74 o 
 -15  16   5      802.69      832.51     67.06 o 
 -12  16   5        9.07       28.75     46.08 o 
  -9  16   5     1326.33     1270.86    101.04 o 
  -6  16   5     1655.68     1575.66     78.85 o 
  -3  16   5       72.47       54.65     50.93 o 
   0  16   5       42.31       80.41     51.87 o 
   3  16   5       28.92       14.08     69.30 o 
   6  16   5        9.36       33.97     66.99 o 
   9  16   5       85.19      249.69     78.63 o 
  12  16   5       23.53      135.89     79.11 o 
  15  16   5       94.49       26.97     82.41 o 
 -32  17   5        9.83      112.88     87.96 o 
 -29  17   5        0.76       64.87     80.48 o 
 -26  17   5      260.80      262.38    127.70 o 
 -23  17   5       25.08       53.89     71.04 o 
 -20  17   5        7.02        0.38     69.04 o 
 -17  17   5      232.96      132.50     52.01 o 
 -14  17   5      305.21      255.57     54.34 o 
 -11  17   5        6.05        4.94     46.00 o 
  -8  17   5      292.86      263.63     49.97 o 
  -5  17   5      118.31       75.43     50.44 o 
  -2  17   5      325.89      234.88     55.99 o 
   1  17   5       17.33       46.69     68.52 o 
   4  17   5      558.23      568.70     83.09 o 
   7  17   5      255.19      149.05     75.47 o 
  10  17   5      157.16      109.93     76.41 o 
  13  17   5       38.48       34.71     82.39 o 
  16  17   5        0.30       38.75     85.83 o 
 -31  18   5       53.63      221.68     88.63 o 
 -28  18   5        3.55       14.03     79.48 o 
 -25  18   5       87.36       80.19     72.90 o 
 -22  18   5        3.86        0.00     68.85 o 
 -19  18   5        0.12        0.19     56.40 o 
 -16  18   5      991.95     1048.67     80.05 o 
 -13  18   5      139.78      148.95     51.68 o 
 -10  18   5      237.76      284.62     50.91 o 
  -7  18   5      289.96      243.50     55.78 o 
  -4  18   5      342.39      339.71     58.99 o 
  -1  18   5       26.71       60.87     52.54 o 
   2  18   5        3.97       26.90     70.49 o 
   5  18   5       50.44       85.57     71.25 o 
   8  18   5      282.66      210.96     81.91 o 
  11  18   5       62.98      157.55     88.59 o 
  14  18   5        0.47       36.02     85.97 o 
 -33  19   5       57.96      140.65     93.45 o 
 -30  19   5       15.06      196.30     89.16 o 
 -27  19   5       31.62       33.25     76.16 o 
 -24  19   5       62.32       23.33     72.47 o 
 -21  19   5       17.92       79.13     74.04 o 
 -18  19   5      748.06      746.68     67.13 o 
 -15  19   5     1323.47     1311.96     79.42 o 
 -12  19   5      195.55      178.57     49.00 o 
  -9  19   5      395.46      336.32     60.52 o 
  -6  19   5     1669.08     1758.87     92.42 o 
  -3  19   5      358.64      230.92     55.53 o 
   0  19   5      327.53      319.91     79.91 o 
   3  19   5      217.33      316.66     94.08 o 
   6  19   5      150.38       88.35     78.28 o 
   9  19   5        0.36       43.80     78.28 o 
  12  19   5       59.00       29.12     84.57 o 
 -32  20   5       18.71       10.75     90.80 o 
 -29  20   5      173.38      157.65     83.28 o 
 -26  20   5        4.50       11.40     76.49 o 
 -23  20   5        6.34       17.75     72.74 o 
 -20  20   5      371.36      326.45     66.89 o 
 -17  20   5       32.48       89.57     56.60 o 
 -14  20   5      806.34      877.65     63.29 o 
 -11  20   5      231.08      150.58     50.28 o 
  -8  20   5       11.53       14.74     51.73 o 
  -5  20   5        0.01       28.76     51.93 o 
  -2  20   5       48.96       44.06     59.97 o 
   1  20   5      950.18     1150.06    127.96 o 
   4  20   5      187.43      175.04     79.02 o 
   7  20   5      181.25      165.60    102.09 o 
  10  20   5      214.51      337.00     89.86 o 
  13  20   5        3.68       51.15     85.76 o 
 -31  21   5       62.45       43.77     87.99 o 
 -28  21   5        0.09        1.16     79.47 o 
 -25  21   5       95.09       91.81     78.62 o 
 -22  21   5       16.86      170.99     77.80 o 
 -19  21   5      114.22      127.37     54.42 o 
 -16  21   5      208.71      112.13     49.09 o 
 -13  21   5     1125.27      973.00     92.86 o 
 -10  21   5      348.02      302.52     53.58 o 
  -7  21   5      476.52      509.99     62.13 o 
  -4  21   5      438.11      389.44     72.92 o 
  -1  21   5      422.23      397.02    119.49 o 
   2  21   5       97.71      115.07     80.18 o 
   5  21   5        4.23      115.24     79.67 o 
   8  21   5       19.73       25.83     78.43 o 
  11  21   5       19.98       35.61     89.12 o 
 -30  22   5        0.00       54.25     82.10 o 
 -27  22   5       37.52       64.67     80.96 o 
 -24  22   5       48.92      137.17    101.32 o 
 -21  22   5       15.96        6.84     55.32 o 
 -18  22   5      143.39      127.93     52.86 o 
 -15  22   5      152.64      116.15     51.38 o 
 -12  22   5       79.81       79.71     50.47 o 
  -9  22   5      102.73      136.31     54.18 o 
  -6  22   5       46.19       30.78     53.50 o 
  -3  22   5        0.70       30.21     61.24 o 
   0  22   5        1.23       23.85     74.38 o 
   3  22   5       84.63      135.75     80.47 o 
   6  22   5       28.62      104.44    113.58 o 
   9  22   5        4.06       52.62     83.70 o 
 -32  23   5       20.28       15.22     89.11 o 
 -29  23   5       92.29      150.76     89.25 o 
 -26  23   5        0.26      108.35     78.75 o 
 -23  23   5        7.49       30.87     56.87 o 
 -20  23   5       29.06       77.39     55.54 o 
 -17  23   5       37.48       79.04     51.32 o 
 -14  23   5      613.30      514.55     59.49 o 
 -11  23   5       31.98       72.88     51.81 o 
  -8  23   5       11.65       72.46     56.96 o 
  -5  23   5      315.65      315.01     69.56 o 
  -2  23   5      797.28     1059.07     90.31 o 
   1  23   5       25.37       16.04     76.79 o 
   4  23   5       26.24       96.26     82.87 o 
   7  23   5      220.28      291.91     93.60 o 
 -31  24   5        3.31       95.18     90.31 o 
 -28  24   5        7.23      117.66     73.38 o 
 -25  24   5        0.17        8.07     69.44 o 
 -22  24   5       87.69       70.46     59.44 o 
 -19  24   5      140.22      142.38     55.53 o 
 -16  24   5       37.88       38.99     49.73 o 
 -13  24   5      125.51      134.53     55.41 o 
 -10  24   5       15.71       25.06     54.78 o 
  -7  24   5      251.59      206.52     72.00 o 
  -4  24   5      269.20      301.68     71.76 o 
  -1  24   5       25.03      110.77     79.80 o 
   2  24   5       44.58       64.44     77.38 o 
   5  24   5       38.36        0.43     81.65 o 
 -30  25   5      101.85      102.38     79.21 o 
 -27  25   5       27.25       35.98     71.33 o 
 -24  25   5       52.89       73.94     60.26 o 
 -21  25   5        0.21       14.81     59.25 o 
 -18  25   5        9.46       34.33     51.46 o 
 -15  25   5       17.86       19.55     54.24 o 
 -12  25   5      225.85      182.88     55.27 o 
  -9  25   5      273.17      341.31     64.27 o 
  -6  25   5      568.24      495.98     80.73 o 
  -3  25   5       43.30       57.61     69.39 o 
   0  25   5       12.65      102.81     81.95 o 
   3  25   5       10.98       37.21     77.53 o 
   6  25   5       20.48       27.39     84.83 o 
 -29  26   5        0.01       27.18     74.61 o 
 -26  26   5       43.13       16.23     69.79 o 
 -23  26   5        1.61       45.05     60.19 o 
 -20  26   5      222.13      138.07     59.42 o 
 -17  26   5        0.99       18.00     51.56 o 
 -14  26   5      362.75      330.11     61.11 o 
 -11  26   5      475.24      488.83     63.23 o 
  -8  26   5       19.55      111.74     70.11 o 
  -5  26   5       91.57       92.24     70.42 o 
  -2  26   5      222.62      236.88     83.13 o 
   1  26   5       15.28       38.44     81.45 o 
   4  26   5        3.25      153.89     95.40 o 
 -28  27   5        0.05       47.49     75.25 o 
 -25  27   5       10.07       27.04     64.16 o 
 -22  27   5        3.79       51.87     61.65 o 
 -19  27   5       28.45       24.51     53.73 o 
 -16  27   5       74.40      123.74     56.38 o 
 -13  27   5       32.64       53.37     53.29 o 
 -10  27   5      150.67      158.81     79.71 o 
  -7  27   5       90.26       63.19     70.12 o 
  -4  27   5       25.19        6.65     67.48 o 
  -1  27   5       34.97       11.20     78.33 o 
   2  27   5        2.25      130.94     88.10 o 
 -27  28   5        6.62       15.52     84.21 o 
 -24  28   5        7.24       28.81     74.70 o 
 -21  28   5       53.75       39.82     64.59 o 
 -18  28   5       19.98       79.15     57.50 o 
 -15  28   5      104.60      105.81     56.98 o 
 -12  28   5      346.83      379.57     79.87 o 
  -9  28   5       51.51       37.02     71.39 o 
  -6  28   5        2.23        0.76     68.62 o 
  -3  28   5      123.02      113.76     86.67 o 
   0  28   5       47.23       98.84     85.19 o 
 -26  29   5       10.36       57.65     67.89 o 
 -23  29   5       65.60      100.33     74.33 o 
 -20  29   5        3.88       20.08     62.11 o 
 -17  29   5       37.12       86.38     62.28 o 
 -14  29   5       46.60        9.44     56.39 o 
 -11  29   5        0.07        9.95     71.59 o 
  -8  29   5        4.39       76.58     73.97 o 
  -5  29   5      135.15      128.08     79.46 o 
  -2  29   5        0.59       43.56     87.95 o 
 -25  30   5        0.61       16.21     75.16 o 
 -22  30   5       12.78       37.85     75.59 o 
 -19  30   5       50.56       47.14     66.16 o 
 -16  30   5       59.79        2.73     64.16 o 
 -13  30   5        5.76      131.32     76.05 o 
 -10  30   5        7.67       20.67     82.80 o 
  -7  30   5        4.51        7.21     75.46 o 
  -4  30   5      142.65      185.34     87.54 o 
 -24  31   5      218.50      126.21     80.51 o 
 -21  31   5        0.09       86.72     80.13 o 
 -18  31   5        6.96       47.72     66.08 o 
 -15  31   5      190.38      167.83     96.70 o 
 -12  31   5        0.66       56.07     85.89 o 
  -9  31   5       10.66      131.68     92.27 o 
  -6  31   5       16.32        0.00     90.00 o 
 -23  32   5        0.21       14.50     76.28 o 
 -20  32   5      145.36      194.43     71.87 o 
 -17  32   5      204.00      145.13     84.63 o 
 -14  32   5        6.68        1.60     79.62 o 
 -11  32   5       20.59        5.91     87.71 o 
 -19  33   5       16.91       39.76     70.23 o 
 -16  33   5        9.39       30.34     82.21 o 
 -13  33   5        4.51        7.70     87.74 o 
   0   0   6     1983.24     2041.35    225.51 o 
   1   1   6     1310.92     1213.30    108.81 o 
  -1   2   6       18.66       27.78     72.55 o 
   2   2   6       36.74       65.71     70.30 o 
  -3   3   6      114.74      106.61     73.06 o 
   0   3   6        4.05       35.57     71.51 o 
   3   3   6      709.40      659.56    147.83 o 
  -5   4   6      514.30      425.32     84.93 o 
  -2   4   6      478.77      408.94     82.06 o 
   1   4   6     1091.27      975.18    104.56 o 
   4   4   6      500.61      408.94     85.38 o 
  -7   5   6        0.41       15.47     71.03 o 
  -4   5   6      886.52      983.18    104.44 o 
  -1   5   6      163.80      135.33     75.97 o 
   2   5   6      195.32      170.77     80.90 o 
   5   5   6      178.99      116.50     78.13 o 
  -9   6   6        1.91        0.38     69.96 o 
  -6   6   6        2.20       53.20     72.74 o 
  -3   6   6      563.08      626.77     92.56 o 
   0   6   6     1048.99     1207.48    107.49 o 
   3   6   6      808.44      903.20     99.56 o 
   6   6   6      202.11       99.81     78.93 o 
 -11   7   6       69.90      120.06     77.90 o 
  -8   7   6      574.24      530.91     89.81 o 
  -5   7   6      196.27      231.76     81.53 o 
  -2   7   6      402.37      358.82     83.96 o 
   1   7   6       28.45       30.59     71.82 o 
   4   7   6      170.57      131.51    132.37 o 
   7   7   6        8.91      121.69     80.03 o 
 -13   8   6       29.13      109.98     75.85 o 
 -10   8   6       14.05       32.65     71.54 o 
  -7   8   6      768.75      816.21    118.53 o 
  -4   8   6       84.63       30.06     72.24 o 
  -1   8   6     1188.29     1398.93    119.13 o 
   2   8   6       69.76       31.72     75.25 o 
   5   8   6      124.49       98.68     81.39 o 
   8   8   6      260.89      380.89     92.09 o 
 -15   9   6      369.95      321.36     95.86 o 
 -12   9   6     1815.28     1904.31    129.30 o 
  -9   9   6       10.09       51.27     75.56 o 
  -6   9   6       26.00       44.56     75.34 o 
  -3   9   6      363.08      229.38     83.84 o 
   0   9   6      194.15      215.88     83.66 o 
   3   9   6      798.46      823.33    105.91 o 
   6   9   6        1.22       52.03     85.33 o 
   9   9   6       18.17       75.44     81.73 o 
 -17  10   6        2.58       25.33     66.17 o 
 -14  10   6      297.80      247.80     89.27 o 
 -11  10   6      124.97       58.09     75.99 o 
  -8  10   6      398.21      355.38     83.37 o 
  -5  10   6      574.17      488.55     87.75 o 
  -2  10   6      373.31      337.91     83.31 o 
   1  10   6      477.54      408.78     83.16 o 
   4  10   6      101.71       90.31     80.63 o 
   7  10   6        3.35       51.19     80.25 o 
  10  10   6       79.21       34.51     81.90 o 
 -19  11   6       10.89       42.00     78.27 o 
 -16  11   6       53.44       74.89     80.75 o 
 -13  11   6      811.16      738.64    103.08 o 
 -10  11   6      162.98      103.68     75.46 o 
  -7  11   6      276.90      341.48     83.04 o 
  -4  11   6      450.19      465.19     88.42 o 
  -1  11   6        7.94       43.84     75.54 o 
   2  11   6       17.28       40.68     80.15 o 
   5  11   6      170.68      247.34     96.03 o 
   8  11   6       61.60        0.57     76.83 o 
  11  11   6       72.18      110.01    107.72 o 
 -21  12   6       91.13      123.43     84.94 o 
 -18  12   6       68.36      129.38     80.52 o 
 -15  12   6        1.74       74.08     76.40 o 
 -12  12   6      183.26       87.60     81.95 o 
  -9  12   6      242.33      159.59     78.52 o 
  -6  12   6      280.37      229.97     83.16 o 
  -3  12   6        9.16        0.57     76.75 o 
   0  12   6        0.64        6.09     75.72 o 
   3  12   6       19.95      105.01     68.75 o 
   6  12   6        9.96        5.80     77.81 o 
   9  12   6        0.77       17.35     81.87 o 
  12  12   6        1.83       39.76     86.69 o 
 -23  13   6       46.66      130.86     85.95 o 
 -20  13   6       15.70       25.64     80.27 o 
 -17  13   6       84.30      194.27     83.14 o 
 -14  13   6       53.64       20.49     76.77 o 
 -11  13   6        6.43        0.19     75.42 o 
  -8  13   6      482.02      399.81     88.16 o 
  -5  13   6      145.72      169.48     81.65 o 
  -2  13   6        0.18       28.42     68.32 o 
   1  13   6        2.13        1.32     74.65 o 
   4  13   6       51.90      187.91     87.49 o 
   7  13   6       11.57       83.71     80.23 o 
  10  13   6        0.38       98.69     85.42 o 
  13  13   6       34.18      164.94     92.08 o 
 -25  14   6       13.74       87.29     87.87 o 
 -22  14   6       46.36      159.15     87.57 o 
 -19  14   6       10.94       82.44     80.60 o 
 -16  14   6        8.21      100.31     81.63 o 
 -13  14   6       25.08        0.38     77.58 o 
 -10  14   6        1.56       88.76     77.77 o 
  -7  14   6      102.47      132.27     88.61 o 
  -4  14   6       94.51       63.49     70.31 o 
  -1  14   6        3.17       20.58     76.69 o 
   2  14   6        9.40       44.20     69.05 o 
   5  14   6        8.19       61.79     80.64 o 
   8  14   6        1.83      193.49     92.66 o 
  11  14   6        0.76      114.62     84.84 o 
 -24  15   6       44.65       52.29     86.26 o 
 -21  15   6        5.34      153.31     86.76 o 
 -18  15   6      382.76      475.67    111.66 o 
 -15  15   6        0.80        0.95     76.02 o 
 -12  15   6      194.15      247.58    103.71 o 
  -9  15   6       87.69       44.56     76.47 o 
  -6  15   6        3.98        0.00     64.89 o 
  -3  15   6      827.27      867.89     89.73 o 
   0  15   6       72.10      137.34     73.20 o 
   3  15   6       60.70       86.87     82.33 o 
   6  15   6       17.39       46.24     83.44 o 
   9  15   6        3.82       30.07     87.60 o 
 -26  16   6       15.43       78.40     88.25 o 
 -23  16   6        1.99       33.44     86.77 o 
 -20  16   6        0.27       46.87     81.16 o 
 -17  16   6      222.46      153.83     83.21 o 
 -14  16   6       93.05       67.59     81.04 o 
 -11  16   6        7.68       70.85     79.68 o 
  -8  16   6        2.21       88.43     79.05 o 
  -5  16   6      677.38      774.20     87.49 o 
  -2  16   6       35.66      145.61     87.52 o 
   1  16   6        0.20        0.00     76.14 o 
   4  16   6        0.00       82.91     84.40 o 
   7  16   6       44.38      120.07     84.87 o 
  10  16   6       41.13      101.10     92.22 o 
 -25  17   6      101.74      143.54     90.77 o 
 -22  17   6       73.30       57.71     84.39 o 
 -19  17   6        1.70       22.35     79.36 o 
 -16  17   6      234.55      280.44    112.88 o 
 -13  17   6       14.42       65.72     79.50 o 
 -10  17   6       23.86      100.52     79.71 o 
  -7  17   6      578.29      654.80     81.17 o 
  -4  17   6       15.09        0.00     67.49 o 
  -1  17   6       15.60       72.79     71.13 o 
   2  17   6      180.84      256.95     88.60 o 
   5  17   6       28.30       32.93     82.85 o 
   8  17   6       11.40       23.68     90.05 o 
 -24  18   6       46.45      166.79     89.83 o 
 -21  18   6      254.06      298.95    108.91 o 
 -18  18   6      119.24       49.56     81.15 o 
 -15  18   6       45.90       23.93     80.74 o 
 -12  18   6      200.84      116.73     82.26 o 
  -9  18   6      461.02      355.22     77.36 o 
  -6  18   6       17.20        0.00     71.50 o 
  -3  18   6        1.24       69.33     67.99 o 
   0  18   6      125.66       21.14     84.23 o 
   3  18   6        0.31       73.17     85.80 o 
   6  18   6       52.17      106.99     89.21 o 
 -23  19   6       20.78      149.53     89.74 o 
 -20  19   6      149.98      112.30     83.58 o 
 -17  19   6       12.96       91.13     82.99 o 
 -14  19   6       12.65       10.22     78.77 o 
 -11  19   6      120.68      123.61     72.56 o 
  -8  19   6       30.96      195.33     75.04 o 
  -5  19   6        2.32       92.29     66.17 o 
  -2  19   6      109.62      132.49    100.13 o 
   1  19   6        1.91       31.21     84.42 o 
   4  19   6       22.71       95.02     91.56 o 
 -25  20   6        0.28       11.17     90.82 o 
 -22  20   6        0.02       40.96     88.08 o 
 -19  20   6      112.90        2.08    101.87 o 
 -16  20   6       11.10       70.31     80.11 o 
 -13  20   6       13.82       38.92     67.23 o 
 -10  20   6       38.52       68.49     69.63 o 
  -7  20   6       16.22       49.32     65.03 o 
  -4  20   6      160.90      184.33     89.12 o 
  -1  20   6      120.56      276.25    106.28 o 
   2  20   6        1.24       42.98     83.42 o 
   5  20   6       23.38       91.99     92.55 o 
 -24  21   6        9.22      127.02     93.81 o 
 -21  21   6       35.83      171.79    106.27 o 
 -18  21   6       20.32       55.92     72.78 o 
 -15  21   6        7.71       28.97     69.59 o 
 -12  21   6       27.94       26.30     71.91 o 
  -9  21   6       29.41       92.35     76.68 o 
  -6  21   6       24.72       51.65     66.46 o 
  -3  21   6       13.20       79.73     85.59 o 
   0  21   6       11.71       73.31     91.10 o 
   3  21   6        0.73       37.23     92.34 o 
 -23  22   6       38.04        3.17     89.20 o 
 -20  22   6        0.42       50.27     87.34 o 
 -17  22   6        5.35        4.36     71.30 o 
 -14  22   6       20.34       32.81     72.05 o 
 -11  22   6        1.10       18.05     74.08 o 
  -8  22   6       97.72       91.01     65.56 o 
  -5  22   6       65.89      108.16     89.22 o 
  -2  22   6       12.54       60.45     89.37 o 
   1  22   6        3.80       36.69     88.98 o 
 -22  23   6        0.00      137.42     79.59 o 
 -19  23   6      148.67       83.83     86.16 o 
 -16  23   6        6.84       92.07     74.66 o 
 -13  23   6       34.30      169.34    109.53 o 
 -10  23   6      357.14      416.90     74.89 o 
  -7  23   6      111.50      109.55     75.53 o 
  -4  23   6       53.89       70.49     90.25 o 
  -1  23   6      201.63      146.55     92.99 o 
 -21  24   6       52.22       27.35     89.89 o 
 -18  24   6       10.96       56.57     77.47 o 
 -15  24   6        0.20       84.00     75.86 o 
 -12  24   6      311.93      364.28     81.80 o 
  -9  24   6       33.69       84.72     76.64 o 
  -6  24   6       43.17       80.15     97.39 o 
  -3  24   6       60.90      124.95     94.55 o 
 -20  25   6       20.27       61.77     92.07 o 
 -17  25   6        0.09       39.81     77.01 o 
 -14  25   6      127.79       92.55     80.68 o 
 -11  25   6        2.84       26.57     69.85 o 
  -8  25   6       27.05       97.58     80.68 o 
  -5  25   6       11.37       66.62     93.99 o 
 -16  26   6      263.90      340.87     84.49 o 
 -13  26   6       22.22      135.80     73.60 o 
 -10  26   6        0.63      116.36     83.90 o 
  -1   1   7        6.06       28.47     87.50 o 
  -3   2   7        8.28       15.30     85.76 o 
   0   2   7      202.00      140.09     88.03 o 
  -5   3   7        5.94       61.58     86.18 o 
  -2   3   7      179.12      183.44     89.80 o 
   1   3   7        5.66      143.83     88.92 o 
  -7   4   7        1.22       64.89     90.94 o 
  -4   4   7      135.37      341.65     95.43 o 
  -1   4   7       15.83        0.38     84.98 o 
   2   4   7        5.62        0.19     83.36 o 
  -9   5   7       18.93       96.88     92.28 o 
  -6   5   7       69.54       39.77     86.40 o 
  -3   5   7       21.91       25.99     83.94 o 
   0   5   7       63.11       40.09     87.52 o 
   3   5   7        1.16       22.54     88.17 o 
 -11   6   7        0.27       82.06     93.08 o 
  -8   6   7       30.44       82.50     89.78 o 
  -5   6   7      153.56      172.62     91.75 o 
  -2   6   7       15.45       37.66     89.40 o 
   1   6   7       35.79      118.00     92.29 o 
   4   6   7      685.55      524.11    117.28 o 
 -13   7   7       34.01      120.04    119.44 o 
 -10   7   7       49.78       16.20     86.98 o 
  -7   7   7       69.32       19.23     88.66 o 
  -4   7   7        0.02       15.16     86.63 o 
  -1   7   7       26.85       31.09     93.28 o 
   2   7   7      467.40      469.83    102.53 o 
   5   7   7      228.90      174.19     95.06 o 
 -15   8   7       32.42       11.18     92.02 o 
 -12   8   7       56.70       39.86     94.89 o 
  -9   8   7       76.46       76.54     89.45 o 
  -6   8   7       57.25       30.43     86.62 o 
  -3   8   7       28.89       21.80     89.13 o 
   0   8   7        0.16       26.54     86.70 o 
   3   8   7       59.36       70.97     94.63 o 
   6   8   7       25.61       26.28     92.73 o 
 -14   9   7        7.22       34.23     91.54 o 
 -11   9   7        0.82        0.00     91.54 o 
  -8   9   7        0.36        0.00     87.17 o 
  -5   9   7        0.18       12.67     84.99 o 
  -2   9   7       96.81      157.27     92.17 o 
   1   9   7        6.28       42.85     88.29 o 
   4   9   7      106.72       99.53     97.16 o 
 -13  10   7      306.67      327.17    101.12 o 
 -10  10   7        1.02       14.37     90.28 o 
  -7  10   7       68.97       92.24     92.26 o 
  -4  10   7       15.99       47.93     86.77 o 
  -1  10   7       32.73        0.77     88.53 o 
   2  10   7      147.18      202.94     96.45 o 
   5  10   7       52.13       81.64     95.39 o 
 -15  11   7       37.94       29.24     94.12 o 
 -12  11   7       70.42       98.65     94.46 o 
  -9  11   7       26.33       10.64     90.02 o 
  -6  11   7        2.65       48.99     90.54 o 
  -3  11   7       12.06       43.20     85.20 o 
   0  11   7       12.01       21.99     91.15 o 
   3  11   7        1.88        0.00     91.12 o 
 -14  12   7        4.60       61.82     96.06 o 
 -11  12   7       47.12       84.37     99.32 o 
  -8  12   7      112.12       85.56     92.47 o 
  -5  12   7       17.62       71.65     88.90 o 
  -2  12   7       65.39       17.52     93.58 o 
   1  12   7       53.05       62.14     94.15 o 
 -13  13   7       14.49        0.19     89.91 o 
 -10  13   7      135.88       55.33     96.72 o 
  -7  13   7        0.71       21.72     92.84 o 
  -4  13   7      119.23      179.92     97.00 o 
  -1  13   7        0.41       49.36     95.25 o 
 -12  14   7       18.85      142.05     94.59 o 
  -9  14   7       13.77       47.04     92.03 o 
  -6  14   7        6.90       11.96     92.95 o 
  -3  14   7        3.09       83.14     96.11 o 
 -11  15   7       95.63      139.73     95.71 o 
  -8  15   7       31.21       31.77     93.74 o 
  -5  15   7        0.01       60.13     92.64 o 
                                                 
